# Supplementary material for: Genetic profiling of primary and secondary tumors from patients with lung adenocarcinoma and bone metastases reveals targeted therapy options
Source: Mol Med. 2020 Sep 17;26:88. doi: 10.1186/s10020-020-00197-9 (PMC7499871; doi:10.1186/s10020-020-00197-9)
Supplement: Supplementary file 1 — Additional file 1. [file 10020_2020_197_MOESM1_ESM.xls]

## Sheet: Clinical information
Clinical information
Sample ID	Age	Sex	Smoking history	Symptoms	Pathological location in primary tumor	Size of primary tumor (cm)	Pathological location of bone metastasis	Size of bone metastasis (cm)	tumor position of other bone metastasis	tumor metastasis position of other organs	Stage（TNM）	Treatment	Treatment period	Disease outcome	Evluation of treatment
															Lung	Bone
P1	50	Female	Non-smoker	Neck pain	Right upper lungleaf	1.8×2.0	Th3	1.6×1.7	C2; C6-7; Th1-3	NA	cT3N2M1b Ⅳa	Gefitinib + Cervical radiotherapy	10/27/2017-07/11/2018	8 Months	PD	PD
P2	70	Male	Smoker (40years)	Waist pain; Numbness of both lower extremities	Right upper lungleaf	2.3×1.7	L2	3.3×2.5	Th12-L3	NA	cT4N0M1b Ⅳa	Gefitinib + Lumbar radiotherapy	09/04/2017-04/06/2019	18 Months	SD	SD
P3	54	Male	Non-smoker	Waist pain	Low lower lungleaf	2.3×1.7	L2	3.0×2.0	Thoracic multiple metastasis	Brain	cT1N2M1b Ⅳa	Gefitinib + Whole brain radiotherapy	07/24/2017-07/10/2018	10 Months	PD	PD
P4	54	Female	Non-smoker	Waist; Back and left leg pain	Right middle lungleaf	3.4×3.0	L3	5.3×3.1	L1-L4; Left coxal bone	Brain	cT2N3M1b Ⅳb	Gefitinib + Lumbar radiotherapy(30GY)	07/06/2017-10/12/2018	14 Months	SD	PD
P5	73	Female	Non-smoker	Right waist and leg pain; Movement disorder	Left middle lungleaf	2.6×1.7	Right coxal bone	4.3×2.8	Th6	Brain	cT2N0M1c Ⅳb	Gefitinib + Th12 and tibia radiotherapy（Th12GTV=400cGY*10F、tibia GTV=400cGY*10F）	02/03/2018-08/19/2019	18 Months	PD	SD
P6	67	Male	Non-smoker	Waist and right back pain	Right middle lungleaf	4.4×2.8	Right of 6th Rib	2.5×1.8	Horacic vertebrae; Left coxal bone	NA	cT2N2MIb Ⅳa	Gefitinib+ Rib palliative radiotherapy	08/01/2018-01/03/2019	5 Months	SD	SD
P7	64	Female	Non-smoker	Waist pain	Right upper lungleaf	2.7×2.1	L4	2.1×1.8	Frontal bone;Parietal bone; Th12; Right ankle joint; Left femoral neck	NA	cT2N2MIb Ⅳa	Gefitinib	10/20/2017-05/19/2018	7 Months	Deceased	Deceased
P8	54	Female	Non-smoker	Right hip pain and right lower limb movement disorder	Left middle lungleaf	2.8×2.4	Right femur	1.5×0.9	Right coxal bone	NA	cT1N1M1b Ⅳa	Gefitinib + Endo + Femoral and tibia radiotherapy)（GTV=45GY/300cGY*15F）	04/11/2018-07/23/2018	3 Months	PD	SD
P9	61	Female	Non-smoker	Right upper abdomen and left leg pain	Right upper lungleaf	3.2×2.8	Left of 2nd Rib	2.5×2.4	NA	Lymph node; contralateral lung; Brain	cT2N3M1c Ⅳb	Erlotinib+Bevacizumab	10/17/2018-05/15/2019	7 Months	PD	SD
P10	50	Male	Non-smoker	Dizziness and neck pain	Left middle lungleaf	1.7×0.6	Right pubis	1.9×1.7	Ribcage; Spine; Coxal bone	Brain; Meninges	cT1bN0M1c Ⅳb	Osimertinib	10/10/2018-02/25/2019	4 Months	SD	SD
P11	66	Male	Smoker (30years)	Right chest pain	Right middle lungleaf	1.5×1.3	Right of 8th Posterior Rib	2.6×1.3	NA	Brain	cT1bN2M1c Ⅳb	Gefitinib	03/19/2018-08/28/2019	17 Months	PD	SD
P12	49	Male	Non-smoker	Waist pain	Left upper lungleaf	2.6×1.5	Th9	3.6×1.1	Th8-Th10; Right of 9th Rib	Brain	cT3N0M1c Ⅳb	Osimertinib+Thoracic radiotherapy	08/03/2017-08/01/2018	12 Months	PD	SD
P13	59	Male	Smoker (30years)	Right back pain	Right upper lungleaf	5.6×6.3	Right of 4th Rib	1.2×1.4	Right of 4th Rib	Liver; History of rectal cancer	cT3N0M1c Ⅳb	Gefitinib	11/20/2017-01/10/2019	14 Months	Deceased	Deceased
P14	52	Male	Smoker (32years)	Back pain	Right middle lungleaf	2.0×1.7	Th5	2.5×2.7	Left parietal bone; Th5; Th9; L3; Left sacroiliac	NA	cT1N2M1b Ⅳa	Crizotinib + Vertebral radiotherapy	01/10/2018-02/13/2019	13 Months	SD	SD
P15	63	Male	Smoker (30years)	Waist pain	Right middle lungleaf	3.4×3.7	Left of L2	7.4×7.9	Spine	Lymph node; Liver	cT2N2M1c Ⅳb	Paclitaxel+Carboplatin	09/27/2018-02/20/2019	5 Months	PD	PD
P16	53	Female	Non-smoker	Right lower extremity pain	Right middle lungleaf	4.2×7.4	Upper of right femur	2.1×2.3	NA	Contralateral lung	cT4N0M1a Ⅳb	Pemetrexed + Carboplatin+Femoral radiotherapy	12/02/2018-03/04/2019	3 Months	SD	SD
P17	53	Male	Non-smoker	Waist pain	Right upper lungleaf	3.2×1.9	Right of 4th Rib	4.4×1.8	Left pubis; Th11-12; L1-L2; L4-L5	Pleura	cT2N2M1b Ⅳa	Lumbar Radiotherapy + Pemetrexed + Carboplatin + Endo (2 cycles)	07/05/2017-09/10/2017	2 Months	Deceased	Deceased
NOTE: The evluation of treatment based on RECIST guidelines					Abbreviations: SD =Stable Disease ; PD = Progressive Diease; Th = Thoracic vertebrae; C = Cervical vertebrae ; L = lumbar vertebrae ;TNM =tumor-node-metastasis
