# Supplementary material for: Genetic profiling of primary and secondary tumors from patients with lung adenocarcinoma and bone metastases reveals targeted therapy options
Source: Mol Med. 2020 Sep 17;26:88. doi: 10.1186/s10020-020-00197-9 (PMC7499871; doi:10.1186/s10020-020-00197-9)
Supplement: Supplementary file 2 — Additional file 2. [file 10020_2020_197_MOESM2_ESM.xls]

## Sheet: Tumor related genes (n=457)
457 gene list
ABL1	BAGE	CD160	CRIPAK	EPHA3	FGF3	GNAQ	IRF2	MAF	MSH2	NT5C2	PIK3R2	RAD51C	SH2D1A	TET1	WHSC1
ACVR1B	BAP1	CD22	CRKL	EPHB1	FGF4	GNAS	IRF4	MAGEA1	MSH3	NT5E	PIM1	RAD51D	SIK1	TET2	WHSC1L1
ACVR2A	BARD1	CD244	CSF1R	EPHB4	FGF6	GREM1	IRS2	MAGEA12	MSH6	NTRK1	PMS1	RAD52	SIN3A	TGFB1	WT1
AJUBA	BCL2	CD274	CSF3R	EPHB6	FGFR1	GRM3	ITK	MAGEA3	MST1R	NTRK2	PMS2	RAD54L	SLAMF7	TGFBR2	XPO1
AKT1	BCL2L1	CD276	CTAG2	EPPK1	FGFR2	GSK3B	JAK1	MAGEA4	MTAP	NTRK3	POLD1	RAF1	SMAD2	TIPARP	XRCC2
AKT2	BCL2L2	CD28	CTCF	ERBB2	FGFR3	H3F3A	JAK2	MAGEC2	MTOR	P2RY8	POLE	RARA	SMAD4	TLR4	ZNF217
AKT3	BCL6	CD38	CTLA4	ERBB3	FGFR4	H3F3C	JAK3	MAP2K1	MUTYH	PALB2	POLQ	RB1	SMARCA4	TNF	ZNF703
ALK	BCOR	CD48	CTNNA1	ERBB4	FH	HAVCR2	JUN	MAP2K2	MYC	PARK2	PPARG	RBM10	SMARCB1	TNFAIP3
ALOX12B	BCORL1	CD69	CTNNB1	ERCC2	FLCN	HDAC1	KDM5A	MAP2K4	MYCL	PARP1	PPM1D	RECQL	SMC1A	TNFRSF14
AMER1	BLM	CD70	CUL3	ERCC3	FLT1	HDAC2	KDM5C	MAP3K1	MYCN	PARP2	PPP2R1A	RECQL4	SMC3	TNFRSF18
APC	BMPR1A	CD79A	CUL4A	ERCC4	FLT3	HDAC3	KDM6A	MAP3K13	MYD88	PARP3	PPP2R2A	REL	SMO	TNFRSF4
AR	BRAF	CD79B	CXCR4	ERCC5	FLT4	HDAC6	KDR	MAPK1	NAV3	PAX5	PRDM1	RET	SNCAIP	TNFSF11
ARAF	BRCA1	CD80	CYP17A1	ERG	FOXA1	HGF	KEAP1	MAPK11	NBN	PBRM1	PRF1	RICTOR	SOCS1	TNFSF14
ARFRP1	BRCA2	CD86	DAXX	ERRFI1	FOXA2	HIST1H1C	KEL	MAPK8IP1	NCOA4	PCBP1	PRKAR1A	RNF43	SOX17	TNFSF18
ARHGAP35	BRD4	CDC73	DDR1	ESR1	FOXL2	HIST1H2BD	KIT	MCL1	NCOR1	PCNA	PRKCI	ROS1	SOX2	TNFSF4
ARHGEF12	BRIP1	CDH1	DDR2	ETV1	FOXO3	HNF1A	KITLG	MDM2	NEK11	PDCD1	PRX	RPA1	SOX9	TOP1
ARID1A	BTG1	CDK12	DICER1	EZH2	FOXP1	HRAS	KLHL6	MDM4	NF1	PDCD1LG2	PTCH1	RPA2	SPATA2	TP53
ARID2	BTG2	CDK4	DIS3	FAM46C	FRK	HSD3B1	KMT2A	MECOM	NF2	PDGFRA	PTEN	RPA3	SPEN	TSC1
ARID5B	BTK	CDK6	DNMT3A	FANCA	FUBP1	ICOS	KMT2B	MED12	NFE2L2	PDGFRB	PTK6	RPL22	SPOP	TSC2
ASXL1	BTLA	CDK8	DOT1L	FANCC	GABRA6	ICOSLG	KMT2C	MEF2B	NFE2L3	PDK1	PTPN11	RPL5	SRC	TSHR
ATM	C11orf30	CDKN1A	EED	FANCG	GAGE1	ID3	KMT2D	MEN1	NFKBIA	PHF6	PTPRD	RPTOR	STAG2	TSHZ2
ATR	CALR	CDKN1B	EGFR	FANCL	GALNT12	IDH1	KRAS	MERTK	NKX2-1	PHOX2B	PTPRK	RUNX1	STAT3	TSHZ3
ATRX	CARD11	CDKN2A	EGR3	FANCM	GATA1	IDH2	LAG3	MET	NOTCH1	PIGF	PTPRO	SDHA	STK11	TYRO3
AURKA	CASP8	CDKN2B	EIF4A2	FAS	GATA2	IGF1R	LCK	MGMT	NOTCH2	PIK3C2B	PTPRT	SDHB	SUFU	U2AF1
AURKB	CBFB	CDKN2C	ELF3	FBXW7	GATA3	IGF2	LEF1	MITF	NOTCH3	PIK3C2G	QKI	SDHC	SYK	USP9X
AXIN1	CBL	CEBPA	EOMES	FGF10	GATA4	IKBKE	LIFR	MKNK1	NOTCH4	PIK3CA	RAC1	SDHD	TAF1	VEGFA
AXIN2	CCND1	CHEK1	EP300	FGF12	GATA6	IKZF1	LIMK1	MLH1	NPM1	PIK3CB	RAD21	SETBP1	TAS2R38	VEGFB
AXL	CCND2	CHEK2	EPCAM	FGF14	GID4 (C17orf39)	IL7R	LRRK2	MLH3	NRAS	PIK3CD	RAD50	SETD2	TBL1XR1	VEZF1
B2M	CCND3	CIC	EPHA1	FGF19	GNA11	INPP4B	LTK	MPL	NRG1	PIK3CG	RAD51	SF3B1	TBX3	VHL
B4GALT3	CCNE1	CREBBP	EPHA2	FGF23	GNA13	INSR	LYN	MRE11A	NSD1	PIK3R1	RAD51B	SGK1	TEK	VTCN1

## Sheet: Sequencing QC data
Sequencing data QC of 17 samples
Sample	Clean reads	Mapped reads	Duplicate reads	Unique reads	Reads uniquely mapped to target	Reads uniquely mapped to genome	Total bases on target	Total bases near target	Total sequences on target(Mb)	Total sequences near target(Mb)	Total effective yield(Mb)	Fraction of effective bases on target	Fraction of effective bases on or near target	Fraction of uniquely mapped on target	Average sequencing depth on target	Average sequencing depth near target	Average insert size of the library	Base covered on target	Coverage of target region	Base covered near target	Coverage of near target	Mismatch rate in target	Mismatch rate in total	Fraction of target covered at least 4x	Fraction of target covered at least 10x	Fraction of target covered at least 20x	Fraction of target covered at least 50x	Fraction of target covered at least 100x	Fraction of target covered at least 150x	Fraction of target covered at least 200x	Fraction of target covered at least 0.2 x Average depth	Fraction of target covered at least 0.5 x Average depth	Uniq average sequencing depth on target	Mapped bases	Mapped bases on target	Q20	Q30	Check
P1-BLOOD	30499218	29661673(97.25%)	5421045(18.28%)	24240628(81.72%)	17160092	24240628	1476509	2208418	1869.51	479.92	3169.60	58.98%	74.12%	70.79%	1944	217.31	187.98	1471300	99.65%	2200898	99.7%	0.26%	0.27%	99.58%	99.53%	99.49%	99.41%	99.28%	99.18%	99.06%	98.89%	94.08%	1266	4866621729	2870333495	0.9381	0.9011	PASS
P1-PT	69945038	68008387(97.23%)	21108919(31.04%)	46886458(68.94%)	30301710	46886458	1476509	2208418	3327.07	829.23	6138.18	54.20%	67.71%	64.63%	3580	375.48	190.06	1472013	99.70%	2204001	99.8%	0.12%	0.16%	99.60%	99.55%	99.52%	99.45%	99.38%	99.33%	99.29%	98.35%	80.51%	2253	9752587121	5285902219	0.9712	0.9238	PASS
P1-BM	65588342	63882100(97.4%)	23591851(36.93%)	40276062(63.05%)	29865589	40276062	1476509	2208418	3277.66	762.72	5261.04	62.30%	76.80%	74.15%	3828	345.37	185.74	1472182	99.71%	2203865	99.8%	0.11%	0.15%	99.59%	99.55%	99.51%	99.43%	99.36%	99.31%	99.26%	98.24%	79.67%	2219	9072353855	5652076451	0.9732	0.9279	PASS
P2-BLOOD	23919610	23367062(97.69%)	6480237(27.73%)	16886825(72.27%)	13013351	16886825	1476509	2208418	1438.42	389.02	2258.16	63.70%	80.93%	77.06%	1672	176.15	206.57	1470547	99.60%	2202003	99.7%	0.26%	0.27%	99.54%	99.50%	99.45%	99.38%	99.29%	99.19%	99.09%	99.10%	93.58%	974	3875546386	2468723047	0.9723	0.9256	PASS
P2-PT	64152052	62003502(96.65%)	12737007(20.54%)	49261395(79.45%)	36922353	49261395	1476509	2208418	4048.07	688.22	6179.45	65.51%	76.65%	74.95%	3557	311.63	159.28	1470956	99.62%	2202897	99.8%	0.11%	0.18%	99.50%	99.46%	99.41%	99.35%	99.29%	99.25%	99.21%	98.65%	82.68%	2741	8017008873	5251942512	0.9705	0.9226	PASS
P2-BM	53173042	51753163(97.33%)	22103568(42.71%)	29635947(57.26%)	22889417	29635947	1476509	2208418	2467.07	497.20	3764.18	65.54%	78.75%	77.24%	3197	225.14	166.60	1471085	99.63%	2202851	99.7%	0.11%	0.17%	99.51%	99.46%	99.42%	99.34%	99.27%	99.22%	99.18%	99.02%	87.80%	1670	7202318085	4720399272	0.9786	0.9436	PASS
P3-BLOOD	29061024	28247968(97.20%)	5610210(19.86%)	22637758(80.14%)	16309127	22637758	1476509	2208418	1774.30	466.93	2976.03	59.62%	75.31%	72.04%	1890	211.43	190.42	1471058	99.63%	2201507	99.7%	0.26%	0.28%	99.56%	99.50%	99.45%	99.37%	99.25%	99.12%	98.94%	98.76%	91.12%	1201	4680647450	2790602009	0.9359	0.8983	PASS
P3-PT	60351336	58431371(96.82%)	18440999(31.56%)	39977421(68.42%)	24208971	39977421	1476509	2208418	2635.66	716.42	5236.36	50.33%	64.02%	60.56%	2912	324.40	193.22	1471737	99.68%	2205097	99.8%	0.11%	0.23%	99.61%	99.56%	99.52%	99.44%	99.38%	99.34%	99.28%	98.99%	87.24%	1785	8542805897	4299594207	0.9702	0.9218	PASS
P3-BM	83073974	79839845(96.11%)	35930006(45.0%)	43883688(54.96%)	29465822	43883688	1476509	2208418	3146.26	624.23	5459.56	57.63%	69.06%	67.15%	4635	282.66	161.38	1471083	99.63%	2205149	99.9%	0.12%	0.33%	99.56%	99.51%	99.48%	99.40%	99.33%	99.28%	99.24%	98.39%	71.84%	2130	11875098412	6843619214	0.9712	0.926	PASS
P4-BLOOD	26767236	26188338(97.84%)	7450619(28.45%)	18737719(71.55%)	14510146	18737719	1476509	2208418	1600.98	443.95	2509.40	63.80%	81.49%	77.44%	1886	201.03	209.60	1470840	99.62%	2202249	99.7%	0.27%	0.27%	99.55%	99.52%	99.47%	99.39%	99.30%	99.22%	99.11%	99.07%	93.41%	1084	4364727231	2784695973	0.9725	0.9258	PASS
P4-PT	66299712	64242400(96.9%)	19125604(29.77%)	45104768(70.21%)	29415303	45104768	1476509	2208418	3226.28	713.98	5811.58	55.51%	67.80%	65.22%	3396	323.30	177.29	1471949	99.69%	2204573	99.8%	0.12%	0.21%	99.56%	99.50%	99.46%	99.39%	99.33%	99.27%	99.23%	98.78%	81.42%	2185	9033011284	5014224563	0.9705	0.9234	PASS
P4-BM	69839910	67912073(97.24%)	25803124(37.99%)	42093424(61.98%)	29984358	42093424	1476509	2208418	3290.31	751.57	5472.87	60.12%	73.85%	71.23%	3989	340.32	183.70	1470964	99.62%	2203735	99.8%	0.12%	0.19%	99.55%	99.51%	99.47%	99.39%	99.32%	99.26%	99.22%	98.18%	78.27%	2228	9796730540	5889794400	0.9738	0.9296	PASS
P5-BLOOD	25135344	24586937(97.82%)	6980131(28.39%)	17606806(71.61%)	13596254	17606806	1476509	2208418	1501.80	403.43	2350.58	63.89%	81.05%	77.22%	1764	182.68	205.87	1470622	99.60%	2202274	99.7%	0.26%	0.26%	99.56%	99.50%	99.45%	99.38%	99.28%	99.20%	99.10%	99.09%	94.00%	1017	4076634647	2604561875	0.9727	0.9265	PASS
P5-PT	66839608	65075814(97.36%)	22420830(34.45%)	42641619(65.53%)	31472063	42641619	1476509	2208418	3437.75	713.89	5467.39	62.88%	75.93%	73.81%	3778	323.26	171.80	1471798	99.68%	2203090	99.8%	0.10%	0.13%	99.58%	99.51%	99.46%	99.40%	99.34%	99.29%	99.25%	99.06%	92.26%	2328	8871264316	5578251001	0.9802	0.9465	PASS
P5-BM	62844800	61404454(97.71%)	20732661(33.76%)	40659516(66.22%)	31864990	40659516	1476509	2208418	3501.44	843.07	5355.62	65.38%	81.12%	78.37%	3752	381.75	191.67	1471276	99.65%	2202731	99.7%	0.10%	0.12%	99.56%	99.51%	99.48%	99.41%	99.35%	99.29%	99.25%	98.96%	87.84%	2371	8473327880	5539861767	0.9795	0.943	PASS
P6-BLOOD	71129030	69427887(97.61%)	24591329(35.42%)	44836558(64.58%)	30712053	44836558	1476509	2208418	3357.74	947.35	5925.69	56.66%	72.65%	68.50%	4550	428.97	201.93	1471909	99.69%	2205043	99.8%	0.22%	0.24%	99.61%	99.57%	99.53%	99.46%	99.41%	99.37%	99.33%	99.12%	93.07%	2274	11856893663	6718115949	0.9767	0.935	PASS
P6-PT	65028828	62963857(96.82%)	29129787(46.26%)	33814617(53.7%)	21378690	33814617	1476509	2208418	2266.26	417.34	4148.94	54.62%	64.68%	63.22%	3447	188.98	152.68	1471169	99.64%	2202217	99.7%	0.10%	0.18%	99.55%	99.48%	99.44%	99.36%	99.28%	99.24%	99.19%	99.01%	89.93%	1534	9318063938	5089526522	0.9798	0.9467	PASS
P6-BM	48933244	47791053(97.67%)	19470744(40.74%)	28308898(59.23%)	20625135	28308898	1476509	2208418	2232.22	506.44	3641.87	61.29%	75.20%	72.86%	2845	229.32	176.74	1471333	99.65%	2202948	99.8%	0.12%	0.16%	99.57%	99.50%	99.45%	99.36%	99.28%	99.21%	99.11%	98.56%	83.77%	1511	6853757717	4200668104	0.9734	0.9283	PASS
P7-BLOOD	26305600	25576315(97.23%)	4711643(18.42%)	20864672(81.58%)	15067831	20864672	1476509	2208418	1637.99	396.48	2710.73	60.43%	75.05%	72.22%	1692	179.53	180.44	1471224	99.64%	2199997	99.6%	0.25%	0.27%	99.57%	99.51%	99.46%	99.36%	99.23%	99.09%	98.93%	98.84%	93.48%	1109	4134127466	2498253227	0.938	0.901	PASS
P7-PT	37877846	36939695(97.52%)	11069681(29.97%)	25863604(70.02%)	18521352	25863604	1476509	2208418	2035.84	508.42	3400.78	59.86%	74.81%	71.61%	2107	230.22	193.19	1471391	99.65%	2202636	99.7%	0.12%	0.16%	99.60%	99.55%	99.50%	99.43%	99.34%	99.28%	99.20%	99.06%	88.75%	1378	5197134084	3111004462	0.9696	0.9197	PASS
P7-BM	37491608	36548189(97.48%)	10629127(29.08%)	25912873(70.9%)	18668104	25912873	1476509	2208418	2052.67	522.68	3420.54	60.01%	75.29%	72.04%	2080	236.67	196.76	1471821	99.68%	2203153	99.8%	0.12%	0.15%	99.62%	99.57%	99.51%	99.43%	99.35%	99.29%	99.23%	99.08%	88.20%	1390	5117711581	3071138719	0.9709	0.9215	PASS
P8-BLOOD	26528982	25951577(97.82%)	7456894(28.73%)	18494683(71.27%)	14412887	18494683	1476509	2208418	1592.29	431.17	2474.82	64.34%	81.76%	77.93%	1879	195.24	207.00	1471301	99.65%	2202305	99.7%	0.26%	0.26%	99.61%	99.56%	99.50%	99.43%	99.33%	99.26%	99.17%	99.14%	94.18%	1078	4312030480	2774360410	0.9727	0.9264	PASS
P8-PT	93732308	91115362(97.21%)	28426717(31.2%)	62671206(68.78%)	49850410	62671206	1476509	2208418	5407.26	1051.38	7967.65	67.87%	81.06%	79.54%	5570	476.08	165.96	1471648	99.67%	2203387	99.8%	0.11%	0.15%	99.60%	99.55%	99.51%	99.44%	99.39%	99.35%	99.31%	98.56%	82.83%	3662	12117511610	8224155129	0.9772	0.9413	PASS
P8-BM	60600494	58626232(96.74%)	24425271(41.66%)	34185592(58.31%)	25097204	34185592	1476509	2208418	2649.30	426.18	4148.64	63.86%	74.13%	73.41%	3429	192.98	146.96	1470560	99.60%	2196246	99.4%	0.15%	0.21%	99.53%	99.48%	99.43%	99.35%	99.29%	99.24%	99.20%	98.70%	84.30%	1794	7928201316	5062949360	0.9765	0.9407	PASS
P9-BLOOD	33626952	32742311(97.37%)	6695777(20.45%)	26046534(79.55%)	19240857	26046534	1476509	2208418	2122.49	482.27	3390.80	62.60%	76.82%	73.87%	2237	218.38	180.81	1471140	99.64%	2198697	99.6%	0.62%	0.58%	99.56%	99.50%	99.46%	99.36%	99.24%	99.12%	99.00%	98.75%	91.91%	1437	5276278966	3302950632	0.8968	0.8431	PASS
P9-PT	113129612	110055278(97.28%)	34938588(31.75%)	75096566(68.24%)	55724857	75096566	1476509	2208418	6129.39	1387.25	9764.49	62.77%	76.98%	74.20%	6371	628.16	183.36	1472472	99.73%	2204363	99.8%	0.11%	0.13%	99.65%	99.62%	99.58%	99.53%	99.47%	99.43%	99.40%	98.78%	83.32%	4151	14986201750	9406838838	0.98	0.9461	PASS
P9-BM	131165946	127335436(97.08%)	36325743(28.53%)	90990182(71.46%)	69603062	90990182	1476509	2208418	7613.36	1603.43	11674.87	65.21%	78.95%	76.50%	7489	726.06	175.25	1473330	99.78%	2204831	99.8%	0.12%	0.16%	99.66%	99.62%	99.58%	99.51%	99.46%	99.42%	99.40%	98.23%	77.80%	5156	16956871493	11057575900	0.9775	0.9391	PASS
P10-BLOOD	32402096	31624880(97.60%)	6714780(21.23%)	24910100(78.77%)	18570086	24910100	1476509	2208418	2047.05	470.82	3250.04	62.99%	77.47%	74.55%	2184	213.19	181.90	1470713	99.61%	2198966	99.6%	0.62%	0.58%	99.54%	99.47%	99.42%	99.32%	99.19%	99.06%	98.92%	98.59%	90.36%	1386	5119377132	3224695655	0.8962	0.842	PASS
P10-PT	54463512	53198894(97.68%)	19028818(35.77%)	34157667(64.21%)	25870793	34157667	1476509	2208418	2827.60	662.09	4454.41	63.48%	78.34%	75.74%	3171	299.80	185.19	1471055	99.63%	2204304	99.8%	0.11%	0.14%	99.58%	99.53%	99.48%	99.42%	99.35%	99.30%	99.26%	98.77%	86.36%	1915	7375567169	4682010038	0.9775	0.9376	PASS
P10-BM	88019752	85435967(97.06%)	32068219(37.53%)	53346836(62.44%)	35127022	53346836	1476509	2208418	3815.65	815.78	6796.41	56.14%	68.15%	65.85%	4622	369.39	171.66	1471785	99.68%	2204202	99.8%	0.11%	0.16%	99.59%	99.55%	99.50%	99.44%	99.38%	99.34%	99.30%	98.58%	83.20%	2584	12156082290	6824424597	0.9804	0.9472	PASS
P11-BLOOD	22409778	21852679(97.51%)	4590870(21.01%)	17261809(78.99%)	13418188	17261809	1476509	2208418	1475.75	338.09	2252.35	65.52%	80.53%	77.73%	1554	153.09	181.49	1471523	99.66%	2197599	99.5%	0.62%	0.58%	99.57%	99.51%	99.45%	99.33%	99.15%	98.96%	98.67%	98.67%	90.86%	999	3501976474	2294494985	0.8978	0.8443	PASS
P11-PT	71800168	70015768(97.51%)	27331215(39.04%)	42665360(60.94%)	31166280	42665360	1476509	2208418	3398.99	785.21	5560.94	61.12%	75.24%	73.05%	4083	355.55	182.67	1472235	99.71%	2203669	99.8%	0.11%	0.13%	99.65%	99.59%	99.55%	99.48%	99.42%	99.38%	99.33%	99.06%	90.81%	2302	9863524618	6028586246	0.978	0.9399	PASS
P11-BM	93656186	90686048(96.83%)	36552371(40.31%)	54109948(59.67%)	31957965	54109948	1476509	2208418	3483.49	818.74	6954.24	50.09%	61.86%	59.06%	4573	370.74	177.80	1472778	99.75%	2204259	99.8%	0.10%	0.17%	99.66%	99.61%	99.55%	99.49%	99.43%	99.38%	99.34%	99.05%	90.10%	2359	13479887516	6752075656	0.975	0.9341	PASS
P12-BLOOD	42262116	41264872(97.64%)	14937545(36.20%)	26327327(63.80%)	19087624	26327327	1476509	2208418	2088.22	590.43	3498.68	59.69%	76.56%	72.50%	2834	267.36	205.44	1471944	99.69%	2203659	99.8%	0.23%	0.24%	99.63%	99.58%	99.54%	99.48%	99.41%	99.35%	99.28%	99.12%	92.81%	1414	7010263873	4184426505	0.977	0.9353	PASS
P12-PT	52371274	51007141(97.4%)	16202265(31.76%)	34795511(68.22%)	24309244	34795511	1476509	2208418	2667.22	645.38	4547.66	58.65%	72.84%	69.86%	2864	292.24	187.34	1472153	99.70%	2203020	99.8%	0.11%	0.15%	99.63%	99.57%	99.53%	99.47%	99.40%	99.34%	99.27%	98.95%	86.00%	1806	7210096804	4228721775	0.974	0.929	PASS
P12-BM	66496252	64738899(97.36%)	23523267(36.34%)	41201340(63.64%)	29271403	41201340	1476509	2208418	3200.50	792.46	5399.32	59.28%	73.95%	71.04%	3733	358.84	190.41	1472193	99.71%	2203894	99.8%	0.11%	0.15%	99.64%	99.59%	99.54%	99.47%	99.40%	99.34%	99.29%	98.63%	81.85%	2167	9297921891	5511808096	0.9742	0.9292	PASS
P13-BLOOD	49611972	48480588(97.72%)	18408382(37.97%)	30072206(62.03%)	21342755	30072206	1476509	2208418	2329.21	660.98	3984.65	58.45%	75.04%	70.97%	3296	299.30	204.32	1471385	99.65%	2204308	99.8%	0.22%	0.24%	99.58%	99.53%	99.49%	99.42%	99.35%	99.30%	99.26%	99.09%	92.96%	1577	8326045618	4866573663	0.977	0.9356	PASS
P13-PT	94556450	92317679(97.63%)	30334019(32.86%)	61966955(67.12%)	43211450	61966955	1476509	2208418	4730.81	1231.40	8140.71	58.11%	73.24%	69.73%	5187	557.60	194.30	1471550	99.66%	2204993	99.8%	0.12%	0.16%	99.60%	99.56%	99.52%	99.45%	99.40%	99.36%	99.32%	98.20%	79.54%	3204	13179576979	7658652182	0.974	0.9292	PASS
P13-BM	63247004	61104051(96.61%)	28844839(47.21%)	32240900(52.76%)	20467676	32240900	1476509	2208418	2113.10	330.68	3849.48	54.89%	63.48%	63.48%	3369	149.74	141.24	1471248	99.64%	2183625	98.9%	0.15%	0.24%	99.54%	99.46%	99.39%	99.30%	99.22%	98.99%	98.60%	97.31%	78.33%	1431	9062413592	4974358820	0.965	0.9157	PASS
P14-BLOOD	49883948	48719906(97.67%)	18077210(37.10%)	30642696(62.90%)	21916891	30642696	1476509	2208418	2393.24	690.85	4071.99	58.77%	75.74%	71.52%	3325	312.83	207.16	1471832	99.68%	2203839	99.8%	0.22%	0.23%	99.58%	99.54%	99.50%	99.44%	99.38%	99.32%	99.28%	99.11%	92.94%	1620	8353568870	4909392424	0.9771	0.9357	PASS
P14-PT	74759740	72990808(97.63%)	23853688(32.68%)	49122980(67.3%)	35218884	49122980	1476509	2208418	3869.48	1010.10	6484.91	59.67%	75.25%	71.70%	4196	457.39	197.93	1471987	99.69%	2204452	99.8%	0.11%	0.15%	99.59%	99.56%	99.52%	99.45%	99.40%	99.35%	99.31%	98.57%	82.56%	2620	10382825144	6195431763	0.9737	0.9284	PASS
P14-BM	71389682	69688387(97.62%)	34894160(50.07%)	34772001(49.9%)	25834440	34772001	1476509	2208418	2706.17	446.30	4229.94	63.98%	74.53%	74.30%	4299	202.09	147.00	1469996	99.56%	2188536	99.1%	0.10%	0.15%	99.46%	99.42%	99.38%	99.29%	99.23%	99.17%	99.00%	96.72%	75.34%	1832	9921088138	6347512190	0.9712	0.9258	PASS
P15-BLOOD	40835324	39891349(97.69%)	14363946(36.01%)	25527403(63.99%)	18102563	25527403	1476509	2208418	1978.82	552.00	3377.81	58.58%	74.93%	70.91%	2685	249.95	202.56	1471249	99.64%	2203630	99.8%	0.22%	0.24%	99.59%	99.53%	99.49%	99.43%	99.35%	99.29%	99.23%	99.09%	92.95%	1340	6767542958	3964426664	0.9772	0.9357	PASS
P15-PT	66186498	64534167(97.5%)	23270181(36.06%)	41250023(63.92%)	31507588	41250023	1476509	2208418	3440.55	775.81	5348.15	64.33%	78.84%	76.38%	3862	351.30	180.83	1471117	99.63%	2204237	99.8%	0.11%	0.13%	99.56%	99.52%	99.48%	99.41%	99.35%	99.31%	99.26%	98.85%	85.36%	2330	8864103463	5702277757	0.9807	0.9477	PASS
P15-BM	68619232	66872918(97.46%)	25665424(38.38%)	41191320(61.6%)	31043709	41191320	1476509	2208418	3377.48	753.62	5319.88	63.49%	77.65%	75.36%	4002	341.25	177.91	1471111	99.63%	2203531	99.8%	0.11%	0.14%	99.55%	99.51%	99.48%	99.40%	99.34%	99.29%	99.25%	98.80%	84.62%	2287	9306960179	5908989017	0.9785	0.9404	PASS
P16-BLOOD	42487688	41396613(97.43%)	15415331(37.24%)	25981282(62.76%)	18630942	25981282	1476509	2208418	2034.06	575.60	3445.43	59.04%	75.74%	71.71%	2827	260.64	204.72	1471593	99.67%	2202447	99.7%	0.22%	0.24%	99.58%	99.52%	99.47%	99.40%	99.33%	99.27%	99.21%	99.10%	94.71%	1377	7069937234	4174090942	0.977	0.9354	PASS
P16-PT	49767054	48312350(97.08%)	18037125(37.33%)	30264482(62.64%)	21879926	30264482	1476509	2208418	2380.20	520.54	3890.54	61.18%	74.56%	72.30%	2779	235.71	174.79	1471896	99.69%	2202560	99.7%	0.10%	0.13%	99.54%	99.48%	99.43%	99.37%	99.30%	99.24%	99.19%	99.01%	92.02%	1612	6706797173	4103218510	0.9808	0.9475	PASS
P16-BM	70401016	68492710(97.29%)	23068344(33.68%)	45409802(66.3%)	34203691	45409802	1476509	2208418	3727.73	837.60	5876.97	63.43%	77.68%	75.32%	4029	379.28	178.34	1471269	99.65%	2202906	99.8%	0.11%	0.13%	99.55%	99.51%	99.47%	99.41%	99.35%	99.30%	99.26%	99.08%	92.84%	2524	9378613843	5948854760	0.9783	0.9394	PASS
P17-BLOOD	43761328	42763953(97.72%)	15472023(36.18%)	27291930(63.82%)	19716139	27291930	1476509	2208418	2156.18	604.73	3620.27	59.56%	76.26%	72.24%	2927	273.83	204.35	1471977	99.69%	2203287	99.8%	0.23%	0.24%	99.64%	99.59%	99.54%	99.47%	99.41%	99.35%	99.30%	99.13%	92.73%	1460	7256114578	4321741842	0.9772	0.9358	PASS
P17-PT	88536606	86163934(97.32%)	29386209(34.11%)	56760558(65.88%)	39241901	56760558	1476509	2208418	4306.57	1008.37	7372.61	58.41%	72.09%	69.14%	4876	456.60	184.94	1472549	99.73%	2205015	99.8%	0.12%	0.19%	99.64%	99.58%	99.55%	99.48%	99.42%	99.37%	99.34%	97.83%	77.22%	2916	12325728272	7199457883	0.9732	0.9287	PASS
P17-BM	81544034	79447729(97.43%)	30223028(38.04%)	49205633(61.93%)	34617193	49205633	1476509	2208418	3789.11	881.93	6399.26	59.21%	72.99%	70.35%	4611	399.35	184.42	1472601	99.74%	2204285	99.8%	0.11%	0.18%	99.63%	99.56%	99.53%	99.45%	99.39%	99.34%	99.29%	97.54%	77.35%	2566	11498366828	6808182998	0.9736	0.929	PASS

## Sheet: SNP analysis of patient samples
SNP analysis of 17 samples
Sample	rsid	chr	position	mutaion	total	alt	vaf	Sample	rsid	chr	position	mutaion	total	alt	vaf	Sample	rsid	chr	position	mutaion	total	alt	vaf
P1-BLOOD	rs1129293	chr7	106513011	C>T	1311	1310	0.99924	P1-PT	rs1129293	chr7	106513011	C>T	1848	1845	0.99838	P1-BM	rs1129293	chr7	106513011	C>T	1825	1815	0.99452
P1-BLOOD	rs1130233	chr14	105239894	C>T	1163	1159	0.99656	P1-PT	rs1130233	chr14	105239894	C>T	3969	3906	0.98413	P1-BM	rs1130233	chr14	105239894	C>T	3761	3704	0.98484
P1-BLOOD	rs11466512	chr3	30713126	T>A	1213	1	0.00082	P1-PT	rs11466512	chr3	30713126	T>A	2028	0	0	P1-BM	rs11466512	chr3	30713126	T>A	2174	6	0.00276
P1-BLOOD	rs12059562	chr1	206665052	C>T	1278	2	0.00156	P1-PT	rs12059562	chr1	206665052	C>T	4025	2	0.0005	P1-BM	rs12059562	chr1	206665052	C>T	4324	8	0.00185
P1-BLOOD	rs12294913	chr11	64004643	C>G	661	660	0.99849	P1-PT	rs12294913	chr11	64004643	C>G	2212	2209	0.99864	P1-BM	rs12294913	chr11	64004643	C>G	1779	1777	0.99888
P1-BLOOD	rs12461253	chr19	31769763	G>A	2136	2	0.00094	P1-PT	rs12461253	chr19	31769763	G>A	6254	3	0.00048	P1-BM	rs12461253	chr19	31769763	G>A	7163	5	0.0007
P1-BLOOD	rs1293288	chr8	11718528	T>C	1585	1582	0.99811	P1-PT	rs1293288	chr8	11718528	T>C	2716	2709	0.99742	P1-BM	rs1293288	chr8	11718528	T>C	2376	2370	0.99747
P1-BLOOD	rs13035	chr12	21623122	T>G	935	0	0	P1-PT	rs13035	chr12	21623122	T>G	735	0	0	P1-BM	rs13035	chr12	21623122	T>G	851	0	0
P1-BLOOD	rs13184586	chr5	161119125	C>G	2622	3	0.00114	P1-PT	rs13184586	chr5	161119125	C>G	2845	0	0	P1-BM	rs13184586	chr5	161119125	C>G	3276	2	0.00061
P1-BLOOD	rs1350191	chr4	154807324	C>T	1432	1431	0.9993	P1-PT	rs1350191	chr4	154807324	C>T	1759	1757	0.99886	P1-BM	rs1350191	chr4	154807324	C>T	1495	1494	0.99933
P1-BLOOD	rs1567962	chr17	78919558	C>T	1016	2	0.00197	P1-PT	rs1567962	chr17	78919558	C>T	4251	2	0.00047	P1-BM	rs1567962	chr17	78919558	C>T	5160	4	0.00078
P1-BLOOD	rs1805097	chr13	110435231	C>T	2061	2	0.00097	P1-PT	rs1805097	chr13	110435231	C>T	6931	4	0.00058	P1-BM	rs1805097	chr13	110435231	C>T	7124	15	0.00211
P1-BLOOD	rs1870377	chr4	55972974	T>A	674	0	0	P1-PT	rs1870377	chr4	55972974	T>A	637	2	0.00314	P1-BM	rs1870377	chr4	55972974	T>A	607	0	0
P1-BLOOD	rs2075607	chr19	1222012	G>C	1358	0	0	P1-PT	rs2075607	chr19	1222012	G>C	4200	0	0	P1-BM	rs2075607	chr19	1222012	G>C	3675	0	0
P1-BLOOD	rs2075784	chr12	133263825	G>A	696	691	0.99282	P1-PT	rs2075784	chr12	133263825	G>A	2210	2200	0.99548	P1-BM	rs2075784	chr12	133263825	G>A	2437	2422	0.99384
P1-BLOOD	rs2076578	chr22	41569609	C>T	759	757	0.99736	P1-PT	rs2076578	chr22	41569609	C>T	1334	1328	0.9955	P1-BM	rs2076578	chr22	41569609	C>T	1219	1214	0.9959
P1-BLOOD	rs2227931	chr3	142222284	A>G	661	0	0	P1-PT	rs2227931	chr3	142222284	A>G	635	0	0	P1-BM	rs2227931	chr3	142222284	A>G	555	0	0
P1-BLOOD	rs2229765	chr15	99478225	G>A	1755	0	0	P1-PT	rs2229765	chr15	99478225	G>A	6003	0	0	P1-BM	rs2229765	chr15	99478225	G>A	6890	0	0
P1-BLOOD	rs2230930	chr17	1782957	C>T	2136	2131	0.99766	P1-PT	rs2230930	chr17	1782957	C>T	5068	5053	0.99704	P1-BM	rs2230930	chr17	1782957	C>T	3558	3553	0.99859
P1-BLOOD	rs2240308	chr17	63554591	G>A	1962	4	0.00204	P1-PT	rs2240308	chr17	63554591	G>A	9370	7	0.00075	P1-BM	rs2240308	chr17	63554591	G>A	10373	21	0.00202
P1-BLOOD	rs2242522	chr19	36228954	G>T	843	842	0.99881	P1-PT	rs2242522	chr19	36228954	G>T	3537	3532	0.99859	P1-BM	rs2242522	chr19	36228954	G>T	3721	3719	0.99946
P1-BLOOD	rs2259820	chr12	121435342	C>T	2345	3	0.00128	P1-PT	rs2259820	chr12	121435342	C>T	7234	4	0.00055	P1-BM	rs2259820	chr12	121435342	C>T	8221	10	0.00122
P1-BLOOD	rs2290103	chr12	78531156	A>G	893	892	0.99888	P1-PT	rs2290103	chr12	78531156	A>G	1582	1575	0.99558	P1-BM	rs2290103	chr12	78531156	A>G	1821	1819	0.9989
P1-BLOOD	rs2294714	chr1	6257826	T>C	820	0	0	P1-PT	rs2294714	chr1	6257826	T>C	1424	10	0.00702	P1-BM	rs2294714	chr1	6257826	T>C	1357	0	0
P1-BLOOD	rs2298258	chr1	162737116	C>G	1157	0	0	P1-PT	rs2298258	chr1	162737116	C>G	2314	0	0	P1-BM	rs2298258	chr1	162737116	C>G	2235	0	0
P1-BLOOD	rs2813838	chr7	24149292	C>G	808	805	0.99629	P1-PT	rs2813838	chr7	24149292	C>G	1018	1015	0.99705	P1-BM	rs2813838	chr7	24149292	C>G	840	838	0.99762
P1-BLOOD	rs3218651	chr3	121208176	T>C	1977	1974	0.99848	P1-PT	rs3218651	chr3	121208176	T>C	1974	1965	0.99544	P1-BM	rs3218651	chr3	121208176	T>C	2078	2064	0.99326
P1-BLOOD	rs357564	chr9	98209594	G>A	1753	1739	0.99201	P1-PT	rs357564	chr9	98209594	G>A	5074	5054	0.99606	P1-BM	rs357564	chr9	98209594	G>A	6200	6186	0.99774
P1-BLOOD	rs3744093	chr17	56492800	T>C	2496	0	0	P1-PT	rs3744093	chr17	56492800	T>C	7847	1	0.00013	P1-BM	rs3744093	chr17	56492800	T>C	10083	9	0.00089
P1-BLOOD	rs3747636	chr1	204403659	A>G	1769	1768	0.99943	P1-PT	rs3747636	chr1	204403659	A>G	6279	6261	0.99713	P1-BM	rs3747636	chr1	204403659	A>G	7506	7497	0.9988
P1-BLOOD	rs3749234	chr3	176765269	T>C	1174	1169	0.99574	P1-PT	rs3749234	chr3	176765269	T>C	1108	1107	0.9991	P1-BM	rs3749234	chr3	176765269	T>C	1066	1063	0.99719
P1-BLOOD	rs3808565	chr8	26227640	A>G	1209	1207	0.99835	P1-PT	rs3808565	chr8	26227640	A>G	1517	1514	0.99802	P1-BM	rs3808565	chr8	26227640	A>G	1480	1475	0.99662
P1-BLOOD	rs41736	chr7	116435768	C>T	3148	3147	0.99968	P1-PT	rs41736	chr7	116435768	C>T	5626	5617	0.9984	P1-BM	rs41736	chr7	116435768	C>T	6165	6157	0.9987
P1-BLOOD	rs4244612	chr8	145741702	C>G	1744	1739	0.99713	P1-PT	rs4244612	chr8	145741702	C>G	6794	6785	0.99868	P1-BM	rs4244612	chr8	145741702	C>G	7401	7387	0.99811
P1-BLOOD	rs4607417	chr6	41978274	C>T	1891	1886	0.99736	P1-PT	rs4607417	chr6	41978274	C>T	4853	4835	0.99629	P1-BM	rs4607417	chr6	41978274	C>T	5547	5527	0.99639
P1-BLOOD	rs4647887	chr17	74558806	A>G	1205	1202	0.99751	P1-PT	rs4647887	chr17	74558806	A>G	3865	3852	0.99664	P1-BM	rs4647887	chr17	74558806	A>G	3349	3342	0.99791
P1-BLOOD	rs4883918	chr13	73350079	T>C	1112	1111	0.9991	P1-PT	rs4883918	chr13	73350079	T>C	936	933	0.99679	P1-BM	rs4883918	chr13	73350079	T>C	882	879	0.9966
P1-BLOOD	rs56188706	chr5	180057356	C>G	724	721	0.99586	P1-PT	rs56188706	chr5	180057356	C>G	1643	1642	0.99939	P1-BM	rs56188706	chr5	180057356	C>G	1621	1614	0.99568
P1-BLOOD	rs62456182	chr7	6038722	T>C	812	0	0	P1-PT	rs62456182	chr7	6038722	T>C	2182	1	0.00046	P1-BM	rs62456182	chr7	6038722	T>C	2001	2	0.001
P1-BLOOD	rs641936	chr11	94197260	A>G	829	828	0.99879	P1-PT	rs641936	chr11	94197260	A>G	602	592	0.98339	P1-BM	rs641936	chr11	94197260	A>G	583	577	0.98971
P1-BLOOD	rs6443222	chr3	9163267	C>T	1755	1	0.00057	P1-PT	rs6443222	chr3	9163267	C>T	3985	5	0.00125	P1-BM	rs6443222	chr3	9163267	C>T	5128	18	0.00351
P1-BLOOD	rs7023954	chr9	21816758	G>A	1260	1257	0.99762	P1-PT	rs7023954	chr9	21816758	G>A	721	721	1	P1-BM	rs7023954	chr9	21816758	G>A	794	792	0.99748
P1-BLOOD	rs7328030	chr13	112269444	C>A	1423	1	0.0007	P1-PT	rs7328030	chr13	112269444	C>A	1603	3	0.00187	P1-BM	rs7328030	chr13	112269444	C>A	1754	3	0.00171
P1-BLOOD	rs734075	chr12	4497047	C>A	1226	1224	0.99837	P1-PT	rs734075	chr12	4497047	C>A	1387	1383	0.99712	P1-BM	rs734075	chr12	4497047	C>A	1358	1357	0.99926
P1-BLOOD	rs7532151	chr1	89388944	A>C	1211	0	0	P1-PT	rs7532151	chr1	89388944	A>C	856	0	0	P1-BM	rs7532151	chr1	89388944	A>C	757	0	0
P1-BLOOD	rs7839934	chr8	144941181	G>C	1765	0	0	P1-PT	rs7839934	chr8	144941181	G>C	8096	0	0	P1-BM	rs7839934	chr8	144941181	G>C	8481	8	0.00094
P1-BLOOD	rs9617050	chr22	50708731	A>G	299	299	1	P1-PT	rs9617050	chr22	50708731	A>G	1057	1056	0.99905	P1-BM	rs9617050	chr22	50708731	A>G	1323	1320	0.99773
P1-BLOOD	rs9639168	chr7	13978809	T>C	1633	3	0.00184	P1-PT	rs9639168	chr7	13978809	T>C	2492	0	0	P1-BM	rs9639168	chr7	13978809	T>C	2626	0	0
P1-BLOOD	rs974144	chr11	85968623	C>T	979	0	0	P1-PT	rs974144	chr11	85968623	C>T	963	0	0	P1-BM	rs974144	chr11	85968623	C>T	863	0	0
P2-BLOOD	rs11062385	chr12	427575	A>G	1762	0	0	P2-PT	rs11062385	chr12	427575	A>G	4235	0	0	P2-BM	rs11062385	chr12	427575	A>G	3066	0	0
P2-BLOOD	rs1130233	chr14	105239894	C>T	818	798	0.97555	P2-PT	rs1130233	chr14	105239894	C>T	3526	3458	0.98071	P2-BM	rs1130233	chr14	105239894	C>T	2632	2590	0.98404
P2-BLOOD	rs1136410	chr1	226555302	A>G	906	0	0	P2-PT	rs1136410	chr1	226555302	A>G	2433	2	0.00082	P2-BM	rs1136410	chr1	226555302	A>G	1908	4	0.0021
P2-BLOOD	rs11466512	chr3	30713126	T>A	965	964	0.99896	P2-PT	rs11466512	chr3	30713126	T>A	2975	2972	0.99899	P2-BM	rs11466512	chr3	30713126	T>A	2455	2453	0.99919
P2-BLOOD	rs12294913	chr11	64004643	C>G	603	0	0	P2-PT	rs12294913	chr11	64004643	C>G	2535	0	0	P2-BM	rs12294913	chr11	64004643	C>G	1950	0	0
P2-BLOOD	rs12461253	chr19	31769763	G>A	1661	1	0.0006	P2-PT	rs12461253	chr19	31769763	G>A	6806	13	0.00191	P2-BM	rs12461253	chr19	31769763	G>A	4384	4	0.00091
P2-BLOOD	rs1293288	chr8	11718528	T>C	1121	1118	0.99732	P2-PT	rs1293288	chr8	11718528	T>C	3819	3809	0.99738	P2-BM	rs1293288	chr8	11718528	T>C	3099	3097	0.99935
P2-BLOOD	rs1350191	chr4	154807324	C>T	1049	1049	1	P2-PT	rs1350191	chr4	154807324	C>T	1653	1652	0.9994	P2-BM	rs1350191	chr4	154807324	C>T	1690	1690	1
P2-BLOOD	rs1799817	chr19	7125297	G>A	1013	0	0	P2-PT	rs1799817	chr19	7125297	G>A	2762	0	0	P2-BM	rs1799817	chr19	7125297	G>A	2928	4	0.00137
P2-BLOOD	rs1800880	chr1	156846120	C>T	1884	1862	0.98832	P2-PT	rs1800880	chr1	156846120	C>T	4145	4099	0.9889	P2-BM	rs1800880	chr1	156846120	C>T	5109	5041	0.98669
P2-BLOOD	rs2043112	chr5	38955796	G>A	1009	1008	0.99901	P2-PT	rs2043112	chr5	38955796	G>A	1613	1611	0.99876	P2-BM	rs2043112	chr5	38955796	G>A	1717	1715	0.99884
P2-BLOOD	rs2071313	chr11	64572602	G>A	1751	0	0	P2-PT	rs2071313	chr11	64572602	G>A	9950	6	0.0006	P2-BM	rs2071313	chr11	64572602	G>A	8869	8	0.0009
P2-BLOOD	rs2074566	chr7	26224668	C>T	1959	0	0	P2-PT	rs2074566	chr7	26224668	C>T	3827	6	0.00157	P2-BM	rs2074566	chr7	26224668	C>T	3950	6	0.00152
P2-BLOOD	rs2075607	chr19	1222012	G>C	1014	0	0	P2-PT	rs2075607	chr19	1222012	G>C	3497	0	0	P2-BM	rs2075607	chr19	1222012	G>C	3143	0	0
P2-BLOOD	rs2227931	chr3	142222284	A>G	553	0	0	P2-PT	rs2227931	chr3	142222284	A>G	620	0	0	P2-BM	rs2227931	chr3	142222284	A>G	655	0	0
P2-BLOOD	rs2227982	chr2	242793433	G>A	912	910	0.99781	P2-PT	rs2227982	chr2	242793433	G>A	2333	2330	0.99871	P2-BM	rs2227982	chr2	242793433	G>A	2033	2031	0.99902
P2-BLOOD	rs2227983	chr7	55229255	G>A	2545	2538	0.99725	P2-PT	rs2227983	chr7	55229255	G>A	15915	15896	0.99881	P2-BM	rs2227983	chr7	55229255	G>A	12603	12592	0.99913
P2-BLOOD	rs2231301	chr14	23777099	G>A	1537	1535	0.9987	P2-PT	rs2231301	chr14	23777099	G>A	5669	5663	0.99894	P2-BM	rs2231301	chr14	23777099	G>A	6007	5999	0.99867
P2-BLOOD	rs2240308	chr17	63554591	G>A	1889	3	0.00159	P2-PT	rs2240308	chr17	63554591	G>A	6510	6	0.00092	P2-BM	rs2240308	chr17	63554591	G>A	7258	15	0.00207
P2-BLOOD	rs2241119	chr14	81558965	A>G	962	0	0	P2-PT	rs2241119	chr14	81558965	A>G	1270	1	0.00079	P2-BM	rs2241119	chr14	81558965	A>G	1364	0	0
P2-BLOOD	rs2251219	chr3	52584787	T>C	1185	1184	0.99916	P2-PT	rs2251219	chr3	52584787	T>C	2719	2706	0.99522	P2-BM	rs2251219	chr3	52584787	T>C	2370	2366	0.99831
P2-BLOOD	rs2267708	chr7	124392512	C>T	1378	1377	0.99927	P2-PT	rs2267708	chr7	124392512	C>T	2024	2020	0.99802	P2-BM	rs2267708	chr7	124392512	C>T	1872	1871	0.99947
P2-BLOOD	rs2294714	chr1	6257826	T>C	678	0	0	P2-PT	rs2294714	chr1	6257826	T>C	1230	2	0.00163	P2-BM	rs2294714	chr1	6257826	T>C	1191	0	0
P2-BLOOD	rs2298258	chr1	162737116	C>G	913	0	0	P2-PT	rs2298258	chr1	162737116	C>G	2008	0	0	P2-BM	rs2298258	chr1	162737116	C>G	1525	0	0
P2-BLOOD	rs2302603	chr19	17941294	T>C	574	572	0.99652	P2-PT	rs2302603	chr19	17941294	T>C	1495	1495	1	P2-BM	rs2302603	chr19	17941294	T>C	1701	1700	0.99941
P2-BLOOD	rs2305030	chr15	41805237	C>T	1761	0	0	P2-PT	rs2305030	chr15	41805237	C>T	6615	4	0.0006	P2-BM	rs2305030	chr15	41805237	C>T	5307	4	0.00075
P2-BLOOD	rs2565007	chr5	53820267	C>A	1293	1290	0.99768	P2-PT	rs2565007	chr5	53820267	C>A	2989	2988	0.99967	P2-BM	rs2565007	chr5	53820267	C>A	2739	2738	0.99963
P2-BLOOD	rs2813838	chr7	24149292	C>G	814	0	0	P2-PT	rs2813838	chr7	24149292	C>G	1340	0	0	P2-BM	rs2813838	chr7	24149292	C>G	1177	0	0
P2-BLOOD	rs3733875	chr5	176637240	G>T	1591	1585	0.99623	P2-PT	rs3733875	chr5	176637240	G>T	4458	4432	0.99417	P2-BM	rs3733875	chr5	176637240	G>T	3876	3856	0.99484
P2-BLOOD	rs3741622	chr12	49425978	T>C	1921	0	0	P2-PT	rs3741622	chr12	49425978	T>C	6568	1	0.00015	P2-BM	rs3741622	chr12	49425978	T>C	5541	11	0.00199
P2-BLOOD	rs3744093	chr17	56492800	T>C	2241	0	0	P2-PT	rs3744093	chr17	56492800	T>C	7049	2	0.00028	P2-BM	rs3744093	chr17	56492800	T>C	6384	0	0
P2-BLOOD	rs3747636	chr1	204403659	A>G	1560	0	0	P2-PT	rs3747636	chr1	204403659	A>G	6150	3	0.00049	P2-BM	rs3747636	chr1	204403659	A>G	4251	0	0
P2-BLOOD	rs3857809	chr7	100416139	T>C	547	546	0.99817	P2-PT	rs3857809	chr7	100416139	T>C	1400	1399	0.99929	P2-BM	rs3857809	chr7	100416139	T>C	1473	1471	0.99864
P2-BLOOD	rs41736	chr7	116435768	C>T	2989	0	0	P2-PT	rs41736	chr7	116435768	C>T	4199	5	0.00119	P2-BM	rs41736	chr7	116435768	C>T	4126	2	0.00048
P2-BLOOD	rs4244612	chr8	145741702	C>G	1246	0	0	P2-PT	rs4244612	chr8	145741702	C>G	4759	0	0	P2-BM	rs4244612	chr8	145741702	C>G	4486	0	0
P2-BLOOD	rs4647887	chr17	74558806	A>G	953	4	0.0042	P2-PT	rs4647887	chr17	74558806	A>G	3437	2	0.00058	P2-BM	rs4647887	chr17	74558806	A>G	3504	2	0.00057
P2-BLOOD	rs4883918	chr13	73350079	T>C	860	859	0.99884	P2-PT	rs4883918	chr13	73350079	T>C	1033	1026	0.99322	P2-BM	rs4883918	chr13	73350079	T>C	1054	1052	0.9981
P2-BLOOD	rs543840	chr11	115764486	G>A	1135	0	0	P2-PT	rs543840	chr11	115764486	G>A	2759	2	0.00072	P2-BM	rs543840	chr11	115764486	G>A	2319	2	0.00086
P2-BLOOD	rs62456182	chr7	6038722	T>C	737	0	0	P2-PT	rs62456182	chr7	6038722	T>C	1807	0	0	P2-BM	rs62456182	chr7	6038722	T>C	1549	0	0
P2-BLOOD	rs641936	chr11	94197260	A>G	780	0	0	P2-PT	rs641936	chr11	94197260	A>G	873	0	0	P2-BM	rs641936	chr11	94197260	A>G	784	0	0
P2-BLOOD	rs6443222	chr3	9163267	C>T	1407	1405	0.99858	P2-PT	rs6443222	chr3	9163267	C>T	5202	5196	0.99885	P2-BM	rs6443222	chr3	9163267	C>T	5872	5869	0.99949
P2-BLOOD	rs7023954	chr9	21816758	G>A	1027	0	0	P2-PT	rs7023954	chr9	21816758	G>A	1212	0	0	P2-BM	rs7023954	chr9	21816758	G>A	1447	3	0.00207
P2-BLOOD	rs734075	chr12	4497047	C>A	1034	1	0.00097	P2-PT	rs734075	chr12	4497047	C>A	1931	0	0	P2-BM	rs734075	chr12	4497047	C>A	1889	0	0
P2-BLOOD	rs7652776	chr3	2741024	G>C	1393	0	0	P2-PT	rs7652776	chr3	2741024	G>C	2742	1	0.00036	P2-BM	rs7652776	chr3	2741024	G>C	2106	3	0.00142
P2-BLOOD	rs7839934	chr8	144941181	G>C	1363	0	0	P2-PT	rs7839934	chr8	144941181	G>C	5283	1	0.00019	P2-BM	rs7839934	chr8	144941181	G>C	3828	0	0
P2-BLOOD	rs7955902	chr12	40645257	C>A	912	5	0.00548	P2-PT	rs7955902	chr12	40645257	C>A	1458	7	0.0048	P2-BM	rs7955902	chr12	40645257	C>A	1211	0	0
P2-BLOOD	rs8113496	chr19	29820529	A>G	1392	4	0.00287	P2-PT	rs8113496	chr19	29820529	A>G	4175	2	0.00048	P2-BM	rs8113496	chr19	29820529	A>G	3761	1	0.00027
P2-BLOOD	rs915894	chr6	32190390	T>G	1716	1	0.00058	P2-PT	rs915894	chr6	32190390	T>G	6985	10	0.00143	P2-BM	rs915894	chr6	32190390	T>G	6116	7	0.00114
P2-BLOOD	rs9534262	chr13	32936646	T>C	1004	0	0	P2-PT	rs9534262	chr13	32936646	T>C	1113	2	0.0018	P2-BM	rs9534262	chr13	32936646	T>C	1129	0	0
P3-BLOOD	rs1048108	chr2	215674224	G>A	2236	5	0.00224	P3-PT	rs1048108	chr2	215674224	G>A	5281	7	0.00133	P3-BM	rs1048108	chr2	215674224	G>A	23218	12	0.00052
P3-BLOOD	rs11062385	chr12	427575	A>G	2217	2206	0.99504	P3-PT	rs11062385	chr12	427575	A>G	2450	2446	0.99837	P3-BM	rs11062385	chr12	427575	A>G	2686	2679	0.99739
P3-BLOOD	rs1128919	chr2	148657117	G>A	1517	1512	0.9967	P3-PT	rs1128919	chr2	148657117	G>A	1705	1701	0.99765	P3-BM	rs1128919	chr2	148657117	G>A	1735	1725	0.99424
P3-BLOOD	rs1129293	chr7	106513011	C>T	1311	0	0	P3-PT	rs1129293	chr7	106513011	C>T	2226	6	0.0027	P3-BM	rs1129293	chr7	106513011	C>T	1886	2	0.00106
P3-BLOOD	rs1130233	chr14	105239894	C>T	863	0	0	P3-PT	rs1130233	chr14	105239894	C>T	6090	0	0	P3-BM	rs1130233	chr14	105239894	C>T	16521	11	0.00067
P3-BLOOD	rs1136410	chr1	226555302	A>G	1203	0	0	P3-PT	rs1136410	chr1	226555302	A>G	2139	3	0.0014	P3-BM	rs1136410	chr1	226555302	A>G	2216	0	0
P3-BLOOD	rs11466512	chr3	30713126	T>A	1252	0	0	P3-PT	rs11466512	chr3	30713126	T>A	1717	1	0.00058	P3-BM	rs11466512	chr3	30713126	T>A	1668	1	0.0006
P3-BLOOD	rs12055782	chr6	128312033	A>G	1009	0	0	P3-PT	rs12055782	chr6	128312033	A>G	1072	0	0	P3-BM	rs12055782	chr6	128312033	A>G	890	0	0
P3-BLOOD	rs12294913	chr11	64004643	C>G	577	572	0.99133	P3-PT	rs12294913	chr11	64004643	C>G	1561	1559	0.99872	P3-BM	rs12294913	chr11	64004643	C>G	2981	2972	0.99698
P3-BLOOD	rs12312266	chr12	18649057	C>T	1495	2	0.00134	P3-PT	rs12312266	chr12	18649057	C>T	1541	4	0.0026	P3-BM	rs12312266	chr12	18649057	C>T	1627	0	0
P3-BLOOD	rs1293288	chr8	11718528	T>C	1520	0	0	P3-PT	rs1293288	chr8	11718528	T>C	1546	2	0.00129	P3-BM	rs1293288	chr8	11718528	T>C	1662	0	0
P3-BLOOD	rs13184586	chr5	161119125	C>G	2558	2551	0.99726	P3-PT	rs13184586	chr5	161119125	C>G	2727	2721	0.9978	P3-BM	rs13184586	chr5	161119125	C>G	2724	2704	0.99266
P3-BLOOD	rs17114803	chr10	104386934	T>C	1373	0	0	P3-PT	rs17114803	chr10	104386934	T>C	2039	0	0	P3-BM	rs17114803	chr10	104386934	T>C	2178	12	0.00551
P3-BLOOD	rs17655	chr13	103528002	G>C	2301	0	0	P3-PT	rs17655	chr13	103528002	G>C	1657	0	0	P3-BM	rs17655	chr13	103528002	G>C	1996	0	0
P3-BLOOD	rs1805097	chr13	110435231	C>T	1901	0	0	P3-PT	rs1805097	chr13	110435231	C>T	2583	0	0	P3-BM	rs1805097	chr13	110435231	C>T	17157	8	0.00047
P3-BLOOD	rs2070094	chr2	215632255	C>T	2350	2	0.00085	P3-PT	rs2070094	chr2	215632255	C>T	2713	0	0	P3-BM	rs2070094	chr2	215632255	C>T	2924	7	0.00239
P3-BLOOD	rs2071313	chr11	64572602	G>A	1749	1747	0.99886	P3-PT	rs2071313	chr11	64572602	G>A	6237	6223	0.99776	P3-BM	rs2071313	chr11	64572602	G>A	10835	10816	0.99825
P3-BLOOD	rs2075607	chr19	1222012	G>C	992	0	0	P3-PT	rs2075607	chr19	1222012	G>C	3179	0	0	P3-BM	rs2075607	chr19	1222012	G>C	18892	1	5e-05
P3-BLOOD	rs2227931	chr3	142222284	A>G	724	0	0	P3-PT	rs2227931	chr3	142222284	A>G	674	0	0	P3-BM	rs2227931	chr3	142222284	A>G	884	0	0
P3-BLOOD	rs2227982	chr2	242793433	G>A	853	848	0.99414	P3-PT	rs2227982	chr2	242793433	G>A	2484	2480	0.99839	P3-BM	rs2227982	chr2	242793433	G>A	4439	4434	0.99887
P3-BLOOD	rs2229765	chr15	99478225	G>A	1797	0	0	P3-PT	rs2229765	chr15	99478225	G>A	2248	3	0.00133	P3-BM	rs2229765	chr15	99478225	G>A	2649	0	0
P3-BLOOD	rs2230653	chr6	26056604	G>A	1320	0	0	P3-PT	rs2230653	chr6	26056604	G>A	2476	8	0.00323	P3-BM	rs2230653	chr6	26056604	G>A	2703	2	0.00074
P3-BLOOD	rs2231301	chr14	23777099	G>A	1823	1819	0.99781	P3-PT	rs2231301	chr14	23777099	G>A	4296	4284	0.99721	P3-BM	rs2231301	chr14	23777099	G>A	4775	4748	0.99435
P3-BLOOD	rs2240308	chr17	63554591	G>A	1834	7	0.00382	P3-PT	rs2240308	chr17	63554591	G>A	4707	16	0.0034	P3-BM	rs2240308	chr17	63554591	G>A	5296	13	0.00245
P3-BLOOD	rs2241119	chr14	81558965	A>G	1270	0	0	P3-PT	rs2241119	chr14	81558965	A>G	2559	0	0	P3-BM	rs2241119	chr14	81558965	A>G	1867	0	0
P3-BLOOD	rs2242522	chr19	36228954	G>T	763	760	0.99607	P3-PT	rs2242522	chr19	36228954	G>T	1522	1520	0.99869	P3-BM	rs2242522	chr19	36228954	G>T	1262	1256	0.99525
P3-BLOOD	rs2243384	chr6	117678083	A>G	1040	1037	0.99712	P3-PT	rs2243384	chr6	117678083	A>G	1143	1135	0.993	P3-BM	rs2243384	chr6	117678083	A>G	943	939	0.99576
P3-BLOOD	rs2267708	chr7	124392512	C>T	1981	1	0.0005	P3-PT	rs2267708	chr7	124392512	C>T	2803	0	0	P3-BM	rs2267708	chr7	124392512	C>T	2517	0	0
P3-BLOOD	rs2298258	chr1	162737116	C>G	1227	0	0	P3-PT	rs2298258	chr1	162737116	C>G	2057	0	0	P3-BM	rs2298258	chr1	162737116	C>G	2565	0	0
P3-BLOOD	rs2305030	chr15	41805237	C>T	1921	0	0	P3-PT	rs2305030	chr15	41805237	C>T	4793	2	0.00042	P3-BM	rs2305030	chr15	41805237	C>T	12136	22	0.00181
P3-BLOOD	rs3219489	chr1	45797505	C>G	1257	1257	1	P3-PT	rs3219489	chr1	45797505	C>G	3339	3336	0.9991	P3-BM	rs3219489	chr1	45797505	C>G	2537	2532	0.99803
P3-BLOOD	rs3741622	chr12	49425978	T>C	1726	1723	0.99826	P3-PT	rs3741622	chr12	49425978	T>C	5323	5299	0.99549	P3-BM	rs3741622	chr12	49425978	T>C	3471	3466	0.99856
P3-BLOOD	rs3749234	chr3	176765269	T>C	1363	1360	0.9978	P3-PT	rs3749234	chr3	176765269	T>C	1314	1313	0.99924	P3-BM	rs3749234	chr3	176765269	T>C	1068	1066	0.99813
P3-BLOOD	rs3756122	chr4	143235865	C>G	1168	1162	0.99486	P3-PT	rs3756122	chr4	143235865	C>G	1432	1427	0.99651	P3-BM	rs3756122	chr4	143235865	C>G	1340	1339	0.99925
P3-BLOOD	rs3794422	chr13	113893729	G>A	566	0	0	P3-PT	rs3794422	chr13	113893729	G>A	895	2	0.00223	P3-BM	rs3794422	chr13	113893729	G>A	1105	0	0
P3-BLOOD	rs3808565	chr8	26227640	A>G	1279	0	0	P3-PT	rs3808565	chr8	26227640	A>G	909	1	0.0011	P3-BM	rs3808565	chr8	26227640	A>G	851	0	0
P3-BLOOD	rs3857809	chr7	100416139	T>C	601	601	1	P3-PT	rs3857809	chr7	100416139	T>C	1571	1568	0.99809	P3-BM	rs3857809	chr7	100416139	T>C	1480	1479	0.99932
P3-BLOOD	rs41736	chr7	116435768	C>T	3595	2	0.00056	P3-PT	rs41736	chr7	116435768	C>T	5727	14	0.00244	P3-BM	rs41736	chr7	116435768	C>T	5484	7	0.00128
P3-BLOOD	rs4244612	chr8	145741702	C>G	1411	0	0	P3-PT	rs4244612	chr8	145741702	C>G	6967	0	0	P3-BM	rs4244612	chr8	145741702	C>G	7141	0	0
P3-BLOOD	rs4647887	chr17	74558806	A>G	1130	0	0	P3-PT	rs4647887	chr17	74558806	A>G	3119	0	0	P3-BM	rs4647887	chr17	74558806	A>G	3498	0	0
P3-BLOOD	rs4883918	chr13	73350079	T>C	1375	1374	0.99927	P3-PT	rs4883918	chr13	73350079	T>C	1238	1233	0.99596	P3-BM	rs4883918	chr13	73350079	T>C	1249	1248	0.9992
P3-BLOOD	rs4900	chr19	3119239	C>T	1350	1350	1	P3-PT	rs4900	chr19	3119239	C>T	4215	4194	0.99502	P3-BM	rs4900	chr19	3119239	C>T	8089	8051	0.9953
P3-BLOOD	rs56188706	chr5	180057356	C>G	669	669	1	P3-PT	rs56188706	chr5	180057356	C>G	2158	2155	0.99861	P3-BM	rs56188706	chr5	180057356	C>G	5616	5606	0.99822
P3-BLOOD	rs641936	chr11	94197260	A>G	932	2	0.00215	P3-PT	rs641936	chr11	94197260	A>G	1008	0	0	P3-BM	rs641936	chr11	94197260	A>G	1110	0	0
P3-BLOOD	rs6443222	chr3	9163267	C>T	1693	2	0.00118	P3-PT	rs6443222	chr3	9163267	C>T	2913	9	0.00309	P3-BM	rs6443222	chr3	9163267	C>T	4244	13	0.00306
P3-BLOOD	rs663651	chr18	42456653	G>A	1928	1	0.00052	P3-PT	rs663651	chr18	42456653	G>A	3291	2	0.00061	P3-BM	rs663651	chr18	42456653	G>A	4245	11	0.00259
P3-BLOOD	rs7023954	chr9	21816758	G>A	1415	0	0	P3-PT	rs7023954	chr9	21816758	G>A	814	1	0.00123	P3-BM	rs7023954	chr9	21816758	G>A	1055	2	0.0019
P3-BLOOD	rs7026388	chr9	8518143	T>C	2330	1	0.00043	P3-PT	rs7026388	chr9	8518143	T>C	5075	0	0	P3-BM	rs7026388	chr9	8518143	T>C	3431	0	0
P3-BLOOD	rs734075	chr12	4497047	C>A	1287	1284	0.99767	P3-PT	rs734075	chr12	4497047	C>A	1493	1489	0.99732	P3-BM	rs734075	chr12	4497047	C>A	2645	2634	0.99584
P3-BLOOD	rs7839934	chr8	144941181	G>C	1545	0	0	P3-PT	rs7839934	chr8	144941181	G>C	6426	0	0	P3-BM	rs7839934	chr8	144941181	G>C	6109	1	0.00016
P3-BLOOD	rs9344	chr11	69462910	G>A	1139	1138	0.99912	P3-PT	rs9344	chr11	69462910	G>A	3804	3793	0.99711	P3-BM	rs9344	chr11	69462910	G>A	2684	2659	0.99069
P3-BLOOD	rs9534262	chr13	32936646	T>C	1370	1366	0.99708	P3-PT	rs9534262	chr13	32936646	T>C	1866	1857	0.99518	P3-BM	rs9534262	chr13	32936646	T>C	1415	1407	0.99435
P3-BLOOD	rs9549365	chr13	113907391	A>G	649	1	0.00154	P3-PT	rs9549365	chr13	113907391	A>G	571	1	0.00175	P3-BM	rs9549365	chr13	113907391	A>G	791	10	0.01264
P3-BLOOD	rs9617050	chr22	50708731	A>G	215	215	1	P3-PT	rs9617050	chr22	50708731	A>G	850	850	1	P3-BM	rs9617050	chr22	50708731	A>G	5136	5126	0.99805
P4-BLOOD	rs1048771	chr1	46743900	C>T	1775	2	0.00113	P4-PT	rs1048771	chr1	46743900	C>T	4839	16	0.00331	P4-BM	rs1048771	chr1	46743900	C>T	6269	1	0.00016
P4-BLOOD	rs11062385	chr12	427575	A>G	1828	1824	0.99781	P4-PT	rs11062385	chr12	427575	A>G	2463	2456	0.99716	P4-BM	rs11062385	chr12	427575	A>G	2655	2640	0.99435
P4-BLOOD	rs1129293	chr7	106513011	C>T	1085	1083	0.99816	P4-PT	rs1129293	chr7	106513011	C>T	1279	1279	1	P4-BM	rs1129293	chr7	106513011	C>T	1364	1363	0.99927
P4-BLOOD	rs1136410	chr1	226555302	A>G	1086	0	0	P4-PT	rs1136410	chr1	226555302	A>G	2249	0	0	P4-BM	rs1136410	chr1	226555302	A>G	2556	2	0.00078
P4-BLOOD	rs11466512	chr3	30713126	T>A	1156	1155	0.99913	P4-PT	rs11466512	chr3	30713126	T>A	1893	1889	0.99789	P4-BM	rs11466512	chr3	30713126	T>A	2132	2131	0.99953
P4-BLOOD	rs11543979	chr1	201981218	C>G	2136	0	0	P4-PT	rs11543979	chr1	201981218	C>G	8158	4	0.00049	P4-BM	rs11543979	chr1	201981218	C>G	9617	0	0
P4-BLOOD	rs1293288	chr8	11718528	T>C	1191	1191	1	P4-PT	rs1293288	chr8	11718528	T>C	2912	2903	0.99691	P4-BM	rs1293288	chr8	11718528	T>C	3055	3050	0.99836
P4-BLOOD	rs13184586	chr5	161119125	C>G	2780	0	0	P4-PT	rs13184586	chr5	161119125	C>G	3074	2	0.00065	P4-BM	rs13184586	chr5	161119125	C>G	3177	4	0.00126
P4-BLOOD	rs1567962	chr17	78919558	C>T	789	788	0.99873	P4-PT	rs1567962	chr17	78919558	C>T	3537	3527	0.99717	P4-BM	rs1567962	chr17	78919558	C>T	3842	3839	0.99922
P4-BLOOD	rs17114803	chr10	104386934	T>C	1124	0	0	P4-PT	rs17114803	chr10	104386934	T>C	2511	2	0.0008	P4-BM	rs17114803	chr10	104386934	T>C	2378	0	0
P4-BLOOD	rs17497475	chr4	19242239	C>A	1016	1016	1	P4-PT	rs17497475	chr4	19242239	C>A	1060	1059	0.99906	P4-BM	rs17497475	chr4	19242239	C>A	867	865	0.99769
P4-BLOOD	rs1799817	chr19	7125297	G>A	947	943	0.99578	P4-PT	rs1799817	chr19	7125297	G>A	2834	2824	0.99647	P4-BM	rs1799817	chr19	7125297	G>A	3895	3882	0.99666
P4-BLOOD	rs1799966	chr17	41223094	T>C	1920	1	0.00052	P4-PT	rs1799966	chr17	41223094	T>C	3251	4	0.00123	P4-BM	rs1799966	chr17	41223094	T>C	3417	1	0.00029
P4-BLOOD	rs1801474	chr6	162622197	C>T	1297	1295	0.99846	P4-PT	rs1801474	chr6	162622197	C>T	1884	1881	0.99841	P4-BM	rs1801474	chr6	162622197	C>T	2058	2055	0.99854
P4-BLOOD	rs1805794	chr8	90990479	C>G	845	844	0.99882	P4-PT	rs1805794	chr8	90990479	C>G	616	613	0.99513	P4-BM	rs1805794	chr8	90990479	C>G	491	490	0.99796
P4-BLOOD	rs2043112	chr5	38955796	G>A	1133	1131	0.99823	P4-PT	rs2043112	chr5	38955796	G>A	1382	1378	0.99711	P4-BM	rs2043112	chr5	38955796	G>A	1243	1239	0.99678
P4-BLOOD	rs2075784	chr12	133263825	G>A	727	0	0	P4-PT	rs2075784	chr12	133263825	G>A	2113	0	0	P4-BM	rs2075784	chr12	133263825	G>A	2579	0	0
P4-BLOOD	rs2077647	chr6	152129077	T>C	1562	0	0	P4-PT	rs2077647	chr6	152129077	T>C	4179	2	0.00048	P4-BM	rs2077647	chr6	152129077	T>C	5566	2	0.00036
P4-BLOOD	rs2227931	chr3	142222284	A>G	613	611	0.99674	P4-PT	rs2227931	chr3	142222284	A>G	706	706	1	P4-BM	rs2227931	chr3	142222284	A>G	439	436	0.99317
P4-BLOOD	rs2227982	chr2	242793433	G>A	935	0	0	P4-PT	rs2227982	chr2	242793433	G>A	4186	5	0.00119	P4-BM	rs2227982	chr2	242793433	G>A	5122	10	0.00195
P4-BLOOD	rs2229765	chr15	99478225	G>A	1879	0	0	P4-PT	rs2229765	chr15	99478225	G>A	2649	2	0.00076	P4-BM	rs2229765	chr15	99478225	G>A	3291	0	0
P4-BLOOD	rs2230653	chr6	26056604	G>A	1414	1413	0.99929	P4-PT	rs2230653	chr6	26056604	G>A	4307	4297	0.99768	P4-BM	rs2230653	chr6	26056604	G>A	5701	5691	0.99825
P4-BLOOD	rs2240308	chr17	63554591	G>A	2050	2	0.00098	P4-PT	rs2240308	chr17	63554591	G>A	7254	16	0.00221	P4-BM	rs2240308	chr17	63554591	G>A	9103	19	0.00209
P4-BLOOD	rs2241119	chr14	81558965	A>G	1214	0	0	P4-PT	rs2241119	chr14	81558965	A>G	1427	0	0	P4-BM	rs2241119	chr14	81558965	A>G	1523	1	0.00066
P4-BLOOD	rs2242522	chr19	36228954	G>T	693	689	0.99423	P4-PT	rs2242522	chr19	36228954	G>T	3043	3034	0.99704	P4-BM	rs2242522	chr19	36228954	G>T	3435	3433	0.99942
P4-BLOOD	rs2290103	chr12	78531156	A>G	1102	1101	0.99909	P4-PT	rs2290103	chr12	78531156	A>G	1390	1388	0.99856	P4-BM	rs2290103	chr12	78531156	A>G	1595	1593	0.99875
P4-BLOOD	rs2298258	chr1	162737116	C>G	990	990	1	P4-PT	rs2298258	chr1	162737116	C>G	1965	1962	0.99847	P4-BM	rs2298258	chr1	162737116	C>G	1942	1940	0.99897
P4-BLOOD	rs2565007	chr5	53820267	C>A	1529	1527	0.99869	P4-PT	rs2565007	chr5	53820267	C>A	2210	2210	1	P4-BM	rs2565007	chr5	53820267	C>A	2082	2075	0.99664
P4-BLOOD	rs290223	chr9	93639846	C>G	1482	0	0	P4-PT	rs290223	chr9	93639846	C>G	1730	0	0	P4-BM	rs290223	chr9	93639846	C>G	1753	0	0
P4-BLOOD	rs3218651	chr3	121208176	T>C	2033	2028	0.99754	P4-PT	rs3218651	chr3	121208176	T>C	2332	2319	0.99443	P4-BM	rs3218651	chr3	121208176	T>C	1990	1983	0.99648
P4-BLOOD	rs3219489	chr1	45797505	C>G	1573	0	0	P4-PT	rs3219489	chr1	45797505	C>G	4392	0	0	P4-BM	rs3219489	chr1	45797505	C>G	5415	1	0.00018
P4-BLOOD	rs3733875	chr5	176637240	G>T	1816	0	0	P4-PT	rs3733875	chr5	176637240	G>T	2423	1	0.00041	P4-BM	rs3733875	chr5	176637240	G>T	2659	4	0.0015
P4-BLOOD	rs3747636	chr1	204403659	A>G	1590	1590	1	P4-PT	rs3747636	chr1	204403659	A>G	5208	5193	0.99712	P4-BM	rs3747636	chr1	204403659	A>G	6938	6931	0.99899
P4-BLOOD	rs3749234	chr3	176765269	T>C	1242	0	0	P4-PT	rs3749234	chr3	176765269	T>C	1238	0	0	P4-BM	rs3749234	chr3	176765269	T>C	1094	1	0.00091
P4-BLOOD	rs3857809	chr7	100416139	T>C	666	0	0	P4-PT	rs3857809	chr7	100416139	T>C	2293	0	0	P4-BM	rs3857809	chr7	100416139	T>C	2750	6	0.00218
P4-BLOOD	rs41736	chr7	116435768	C>T	3051	3048	0.99902	P4-PT	rs41736	chr7	116435768	C>T	4605	4600	0.99891	P4-BM	rs41736	chr7	116435768	C>T	5187	5180	0.99865
P4-BLOOD	rs4647887	chr17	74558806	A>G	1047	3	0.00287	P4-PT	rs4647887	chr17	74558806	A>G	3388	0	0	P4-BM	rs4647887	chr17	74558806	A>G	2772	0	0
P4-BLOOD	rs4883918	chr13	73350079	T>C	1108	0	0	P4-PT	rs4883918	chr13	73350079	T>C	956	4	0.00418	P4-BM	rs4883918	chr13	73350079	T>C	831	0	0
P4-BLOOD	rs4900	chr19	3119239	C>T	1296	1289	0.9946	P4-PT	rs4900	chr19	3119239	C>T	5178	5152	0.99498	P4-BM	rs4900	chr19	3119239	C>T	6289	6270	0.99698
P4-BLOOD	rs56188706	chr5	180057356	C>G	600	0	0	P4-PT	rs56188706	chr5	180057356	C>G	1774	1	0.00056	P4-BM	rs56188706	chr5	180057356	C>G	2373	2	0.00084
P4-BLOOD	rs7026388	chr9	8518143	T>C	2129	2125	0.99812	P4-PT	rs7026388	chr9	8518143	T>C	2607	2594	0.99501	P4-BM	rs7026388	chr9	8518143	T>C	3484	3480	0.99885
P4-BLOOD	rs7328030	chr13	112269444	C>A	1346	6	0.00446	P4-PT	rs7328030	chr13	112269444	C>A	1479	1	0.00068	P4-BM	rs7328030	chr13	112269444	C>A	1452	2	0.00138
P4-BLOOD	rs7839934	chr8	144941181	G>C	1477	0	0	P4-PT	rs7839934	chr8	144941181	G>C	10812	0	0	P4-BM	rs7839934	chr8	144941181	G>C	13054	0	0
P4-BLOOD	rs8113496	chr19	29820529	A>G	1265	1259	0.99526	P4-PT	rs8113496	chr19	29820529	A>G	3928	3914	0.99644	P4-BM	rs8113496	chr19	29820529	A>G	4459	4437	0.99507
P4-BLOOD	rs9344	chr11	69462910	G>A	1178	1175	0.99745	P4-PT	rs9344	chr11	69462910	G>A	4949	4943	0.99879	P4-BM	rs9344	chr11	69462910	G>A	6090	6081	0.99852
P4-BLOOD	rs9534262	chr13	32936646	T>C	1214	1208	0.99506	P4-PT	rs9534262	chr13	32936646	T>C	877	871	0.99316	P4-BM	rs9534262	chr13	32936646	T>C	939	932	0.99255
P4-BLOOD	rs9549365	chr13	113907391	A>G	657	657	1	P4-PT	rs9549365	chr13	113907391	A>G	701	699	0.99715	P4-BM	rs9549365	chr13	113907391	A>G	648	648	1
P4-BLOOD	rs974144	chr11	85968623	C>T	892	0	0	P4-PT	rs974144	chr11	85968623	C>T	1047	0	0	P4-BM	rs974144	chr11	85968623	C>T	993	0	0
P5-BLOOD	rs1048108	chr2	215674224	G>A	2083	2080	0.99856	P5-PT	rs1048108	chr2	215674224	G>A	6352	6329	0.99638	P5-BM	rs1048108	chr2	215674224	G>A	5816	5814	0.99966
P5-BLOOD	rs1129293	chr7	106513011	C>T	1161	0	0	P5-PT	rs1129293	chr7	106513011	C>T	2798	13	0.00465	P5-BM	rs1129293	chr7	106513011	C>T	2591	4	0.00154
P5-BLOOD	rs11543979	chr1	201981218	C>G	1955	0	0	P5-PT	rs11543979	chr1	201981218	C>G	4157	0	0	P5-BM	rs11543979	chr1	201981218	C>G	3738	0	0
P5-BLOOD	rs12055782	chr6	128312033	A>G	668	0	0	P5-PT	rs12055782	chr6	128312033	A>G	1622	0	0	P5-BM	rs12055782	chr6	128312033	A>G	1259	0	0
P5-BLOOD	rs12294913	chr11	64004643	C>G	583	581	0.99657	P5-PT	rs12294913	chr11	64004643	C>G	1266	1263	0.99763	P5-BM	rs12294913	chr11	64004643	C>G	1512	1502	0.99339
P5-BLOOD	rs12312266	chr12	18649057	C>T	971	0	0	P5-PT	rs12312266	chr12	18649057	C>T	2451	0	0	P5-BM	rs12312266	chr12	18649057	C>T	2289	4	0.00175
P5-BLOOD	rs12461253	chr19	31769763	G>A	1902	3	0.00158	P5-PT	rs12461253	chr19	31769763	G>A	4885	4	0.00082	P5-BM	rs12461253	chr19	31769763	G>A	4493	0	0
P5-BLOOD	rs1350191	chr4	154807324	C>T	1130	0	0	P5-PT	rs1350191	chr4	154807324	C>T	2902	8	0.00276	P5-BM	rs1350191	chr4	154807324	C>T	2866	12	0.00419
P5-BLOOD	rs1567962	chr17	78919558	C>T	989	1	0.00101	P5-PT	rs1567962	chr17	78919558	C>T	2336	0	0	P5-BM	rs1567962	chr17	78919558	C>T	2543	0	0
P5-BLOOD	rs17114803	chr10	104386934	T>C	1104	1102	0.99819	P5-PT	rs17114803	chr10	104386934	T>C	2667	2663	0.9985	P5-BM	rs17114803	chr10	104386934	T>C	2416	2413	0.99876
P5-BLOOD	rs17497475	chr4	19242239	C>A	992	3	0.00302	P5-PT	rs17497475	chr4	19242239	C>A	2337	1	0.00043	P5-BM	rs17497475	chr4	19242239	C>A	2060	3	0.00146
P5-BLOOD	rs17655	chr13	103528002	G>C	1504	0	0	P5-PT	rs17655	chr13	103528002	G>C	4365	1	0.00023	P5-BM	rs17655	chr13	103528002	G>C	3694	0	0
P5-BLOOD	rs1799817	chr19	7125297	G>A	1059	0	0	P5-PT	rs1799817	chr19	7125297	G>A	2243	0	0	P5-BM	rs1799817	chr19	7125297	G>A	2179	0	0
P5-BLOOD	rs1800880	chr1	156846120	C>T	1939	1915	0.98762	P5-PT	rs1800880	chr1	156846120	C>T	4193	4139	0.98712	P5-BM	rs1800880	chr1	156846120	C>T	5414	5338	0.98596
P5-BLOOD	rs1805097	chr13	110435231	C>T	1882	0	0	P5-PT	rs1805097	chr13	110435231	C>T	5053	0	0	P5-BM	rs1805097	chr13	110435231	C>T	4648	6	0.00129
P5-BLOOD	rs2043112	chr5	38955796	G>A	1081	0	0	P5-PT	rs2043112	chr5	38955796	G>A	2661	6	0.00225	P5-BM	rs2043112	chr5	38955796	G>A	3324	1	0.0003
P5-BLOOD	rs2070094	chr2	215632255	C>T	1546	1540	0.99612	P5-PT	rs2070094	chr2	215632255	C>T	4298	4297	0.99977	P5-BM	rs2070094	chr2	215632255	C>T	3057	3053	0.99869
P5-BLOOD	rs2074566	chr7	26224668	C>T	2068	8	0.00387	P5-PT	rs2074566	chr7	26224668	C>T	5141	4	0.00078	P5-BM	rs2074566	chr7	26224668	C>T	8115	9	0.00111
P5-BLOOD	rs2075607	chr19	1222012	G>C	1053	1052	0.99905	P5-PT	rs2075607	chr19	1222012	G>C	2587	2576	0.99575	P5-BM	rs2075607	chr19	1222012	G>C	1796	1796	1
P5-BLOOD	rs2075784	chr12	133263825	G>A	717	0	0	P5-PT	rs2075784	chr12	133263825	G>A	1675	5	0.00299	P5-BM	rs2075784	chr12	133263825	G>A	1519	0	0
P5-BLOOD	rs2077647	chr6	152129077	T>C	1305	3	0.0023	P5-PT	rs2077647	chr6	152129077	T>C	3999	0	0	P5-BM	rs2077647	chr6	152129077	T>C	3979	0	0
P5-BLOOD	rs2227983	chr7	55229255	G>A	2884	2879	0.99827	P5-PT	rs2227983	chr7	55229255	G>A	9261	9245	0.99827	P5-BM	rs2227983	chr7	55229255	G>A	17529	17507	0.99874
P5-BLOOD	rs2229765	chr15	99478225	G>A	1624	0	0	P5-PT	rs2229765	chr15	99478225	G>A	4729	1	0.00021	P5-BM	rs2229765	chr15	99478225	G>A	4862	0	0
P5-BLOOD	rs2230653	chr6	26056604	G>A	1323	1321	0.99849	P5-PT	rs2230653	chr6	26056604	G>A	3849	3846	0.99922	P5-BM	rs2230653	chr6	26056604	G>A	3747	3742	0.99867
P5-BLOOD	rs2230930	chr17	1782957	C>T	1999	0	0	P5-PT	rs2230930	chr17	1782957	C>T	5473	12	0.00219	P5-BM	rs2230930	chr17	1782957	C>T	4120	0	0
P5-BLOOD	rs2231301	chr14	23777099	G>A	1558	1558	1	P5-PT	rs2231301	chr14	23777099	G>A	4331	4316	0.99654	P5-BM	rs2231301	chr14	23777099	G>A	4154	4148	0.99856
P5-BLOOD	rs2241119	chr14	81558965	A>G	1008	0	0	P5-PT	rs2241119	chr14	81558965	A>G	2629	2	0.00076	P5-BM	rs2241119	chr14	81558965	A>G	1891	0	0
P5-BLOOD	rs2242522	chr19	36228954	G>T	760	758	0.99737	P5-PT	rs2242522	chr19	36228954	G>T	1845	1843	0.99892	P5-BM	rs2242522	chr19	36228954	G>T	1425	1425	1
P5-BLOOD	rs2243384	chr6	117678083	A>G	711	709	0.99719	P5-PT	rs2243384	chr6	117678083	A>G	1576	1563	0.99175	P5-BM	rs2243384	chr6	117678083	A>G	1412	1404	0.99433
P5-BLOOD	rs2259820	chr12	121435342	C>T	2209	0	0	P5-PT	rs2259820	chr12	121435342	C>T	5239	1	0.00019	P5-BM	rs2259820	chr12	121435342	C>T	4219	0	0
P5-BLOOD	rs2267708	chr7	124392512	C>T	1370	1369	0.99927	P5-PT	rs2267708	chr7	124392512	C>T	3513	3511	0.99943	P5-BM	rs2267708	chr7	124392512	C>T	3162	3160	0.99937
P5-BLOOD	rs2290103	chr12	78531156	A>G	998	0	0	P5-PT	rs2290103	chr12	78531156	A>G	2615	8	0.00306	P5-BM	rs2290103	chr12	78531156	A>G	3186	0	0
P5-BLOOD	rs2298258	chr1	162737116	C>G	910	0	0	P5-PT	rs2298258	chr1	162737116	C>G	2723	1	0.00037	P5-BM	rs2298258	chr1	162737116	C>G	3771	0	0
P5-BLOOD	rs3218651	chr3	121208176	T>C	1654	1652	0.99879	P5-PT	rs3218651	chr3	121208176	T>C	3076	3071	0.99837	P5-BM	rs3218651	chr3	121208176	T>C	2370	2364	0.99747
P5-BLOOD	rs357564	chr9	98209594	G>A	1871	0	0	P5-PT	rs357564	chr9	98209594	G>A	4649	0	0	P5-BM	rs357564	chr9	98209594	G>A	4701	4	0.00085
P5-BLOOD	rs3733875	chr5	176637240	G>T	1793	1782	0.99387	P5-PT	rs3733875	chr5	176637240	G>T	3961	3946	0.99621	P5-BM	rs3733875	chr5	176637240	G>T	4338	4317	0.99516
P5-BLOOD	rs3744093	chr17	56492800	T>C	2265	2263	0.99912	P5-PT	rs3744093	chr17	56492800	T>C	8161	8141	0.99755	P5-BM	rs3744093	chr17	56492800	T>C	9822	9808	0.99857
P5-BLOOD	rs3747636	chr1	204403659	A>G	1629	0	0	P5-PT	rs3747636	chr1	204403659	A>G	5179	8	0.00154	P5-BM	rs3747636	chr1	204403659	A>G	4862	1	0.00021
P5-BLOOD	rs3756122	chr4	143235865	C>G	805	803	0.99752	P5-PT	rs3756122	chr4	143235865	C>G	2378	2361	0.99285	P5-BM	rs3756122	chr4	143235865	C>G	2181	2175	0.99725
P5-BLOOD	rs3808565	chr8	26227640	A>G	903	903	1	P5-PT	rs3808565	chr8	26227640	A>G	2217	2214	0.99865	P5-BM	rs3808565	chr8	26227640	A>G	1449	1448	0.99931
P5-BLOOD	rs3857809	chr7	100416139	T>C	626	626	1	P5-PT	rs3857809	chr7	100416139	T>C	1405	1405	1	P5-BM	rs3857809	chr7	100416139	T>C	1290	1290	1
P5-BLOOD	rs41736	chr7	116435768	C>T	2577	2575	0.99922	P5-PT	rs41736	chr7	116435768	C>T	6597	6594	0.99955	P5-BM	rs41736	chr7	116435768	C>T	5929	5926	0.99949
P5-BLOOD	rs4883918	chr13	73350079	T>C	794	791	0.99622	P5-PT	rs4883918	chr13	73350079	T>C	1938	1933	0.99742	P5-BM	rs4883918	chr13	73350079	T>C	1626	1623	0.99815
P5-BLOOD	rs543840	chr11	115764486	G>A	1065	1065	1	P5-PT	rs543840	chr11	115764486	G>A	3452	3447	0.99855	P5-BM	rs543840	chr11	115764486	G>A	4541	4533	0.99824
P5-BLOOD	rs56188706	chr5	180057356	C>G	721	2	0.00277	P5-PT	rs56188706	chr5	180057356	C>G	1196	1	0.00084	P5-BM	rs56188706	chr5	180057356	C>G	1128	3	0.00266
P5-BLOOD	rs62456182	chr7	6038722	T>C	857	0	0	P5-PT	rs62456182	chr7	6038722	T>C	1606	2	0.00125	P5-BM	rs62456182	chr7	6038722	T>C	2225	0	0
P5-BLOOD	rs641936	chr11	94197260	A>G	697	0	0	P5-PT	rs641936	chr11	94197260	A>G	1368	4	0.00292	P5-BM	rs641936	chr11	94197260	A>G	1264	0	0
P5-BLOOD	rs7532151	chr1	89388944	A>C	746	1	0.00134	P5-PT	rs7532151	chr1	89388944	A>C	1899	0	0	P5-BM	rs7532151	chr1	89388944	A>C	1125	0	0
P5-BLOOD	rs7652776	chr3	2741024	G>C	1315	0	0	P5-PT	rs7652776	chr3	2741024	G>C	4074	2	0.00049	P5-BM	rs7652776	chr3	2741024	G>C	3230	0	0
P5-BLOOD	rs8113496	chr19	29820529	A>G	1537	0	0	P5-PT	rs8113496	chr19	29820529	A>G	3969	0	0	P5-BM	rs8113496	chr19	29820529	A>G	3339	2	0.0006
P5-BLOOD	rs9534262	chr13	32936646	T>C	1014	0	0	P5-PT	rs9534262	chr13	32936646	T>C	2174	0	0	P5-BM	rs9534262	chr13	32936646	T>C	1429	0	0
P5-BLOOD	rs9639168	chr7	13978809	T>C	1387	0	0	P5-PT	rs9639168	chr7	13978809	T>C	3453	4	0.00116	P5-BM	rs9639168	chr7	13978809	T>C	4327	0	0
P6-BLOOD	rs11062385	chr12	427575	A>G	4465	4448	0.99619	P6-PT	rs11062385	chr12	427575	A>G	3287	3275	0.99635	P6-BM	rs11062385	chr12	427575	A>G	2367	2355	0.99493
P6-BLOOD	rs1128919	chr2	148657117	G>A	2898	0	0	P6-PT	rs1128919	chr2	148657117	G>A	2160	6	0.00278	P6-BM	rs1128919	chr2	148657117	G>A	1271	4	0.00315
P6-BLOOD	rs1136410	chr1	226555302	A>G	2519	0	0	P6-PT	rs1136410	chr1	226555302	A>G	2052	0	0	P6-BM	rs1136410	chr1	226555302	A>G	1772	0	0
P6-BLOOD	rs11466512	chr3	30713126	T>A	2739	2	0.00073	P6-PT	rs11466512	chr3	30713126	T>A	2336	8	0.00342	P6-BM	rs11466512	chr3	30713126	T>A	2208	2	0.00091
P6-BLOOD	rs11543979	chr1	201981218	C>G	5494	0	0	P6-PT	rs11543979	chr1	201981218	C>G	5182	12	0.00232	P6-BM	rs11543979	chr1	201981218	C>G	5384	1	0.00019
P6-BLOOD	rs12055782	chr6	128312033	A>G	1871	1	0.00053	P6-PT	rs12055782	chr6	128312033	A>G	918	7	0.00763	P6-BM	rs12055782	chr6	128312033	A>G	564	0	0
P6-BLOOD	rs12312266	chr12	18649057	C>T	2555	0	0	P6-PT	rs12312266	chr12	18649057	C>T	1791	0	0	P6-BM	rs12312266	chr12	18649057	C>T	937	0	0
P6-BLOOD	rs1567962	chr17	78919558	C>T	2477	2476	0.9996	P6-PT	rs1567962	chr17	78919558	C>T	3303	3292	0.99667	P6-BM	rs1567962	chr17	78919558	C>T	2922	2915	0.9976
P6-BLOOD	rs1799817	chr19	7125297	G>A	2878	2870	0.99722	P6-PT	rs1799817	chr19	7125297	G>A	3112	3094	0.99422	P6-BM	rs1799817	chr19	7125297	G>A	2498	2496	0.9992
P6-BLOOD	rs1800880	chr1	156846120	C>T	5922	5	0.00084	P6-PT	rs1800880	chr1	156846120	C>T	5748	14	0.00244	P6-BM	rs1800880	chr1	156846120	C>T	6156	7	0.00114
P6-BLOOD	rs1801474	chr6	162622197	C>T	2890	2887	0.99896	P6-PT	rs1801474	chr6	162622197	C>T	2499	2495	0.9984	P6-BM	rs1801474	chr6	162622197	C>T	1699	1698	0.99941
P6-BLOOD	rs1805794	chr8	90990479	C>G	1602	1601	0.99938	P6-PT	rs1805794	chr8	90990479	C>G	1084	1082	0.99815	P6-BM	rs1805794	chr8	90990479	C>G	541	540	0.99815
P6-BLOOD	rs2043112	chr5	38955796	G>A	2352	2350	0.99915	P6-PT	rs2043112	chr5	38955796	G>A	1992	1991	0.9995	P6-BM	rs2043112	chr5	38955796	G>A	1558	1556	0.99872
P6-BLOOD	rs2074566	chr7	26224668	C>T	4580	4579	0.99978	P6-PT	rs2074566	chr7	26224668	C>T	3322	3318	0.9988	P6-BM	rs2074566	chr7	26224668	C>T	2448	2448	1
P6-BLOOD	rs2075607	chr19	1222012	G>C	3395	0	0	P6-PT	rs2075607	chr19	1222012	G>C	2910	11	0.00378	P6-BM	rs2075607	chr19	1222012	G>C	2947	0	0
P6-BLOOD	rs2075784	chr12	133263825	G>A	1973	0	0	P6-PT	rs2075784	chr12	133263825	G>A	1806	4	0.00221	P6-BM	rs2075784	chr12	133263825	G>A	1323	10	0.00756
P6-BLOOD	rs2077647	chr6	152129077	T>C	3538	0	0	P6-PT	rs2077647	chr6	152129077	T>C	3288	0	0	P6-BM	rs2077647	chr6	152129077	T>C	2694	0	0
P6-BLOOD	rs2227983	chr7	55229255	G>A	7850	7839	0.9986	P6-PT	rs2227983	chr7	55229255	G>A	10894	10846	0.99559	P6-BM	rs2227983	chr7	55229255	G>A	44210	44131	0.99821
P6-BLOOD	rs2229765	chr15	99478225	G>A	4377	0	0	P6-PT	rs2229765	chr15	99478225	G>A	4144	10	0.00241	P6-BM	rs2229765	chr15	99478225	G>A	2931	0	0
P6-BLOOD	rs2230653	chr6	26056604	G>A	3012	3006	0.99801	P6-PT	rs2230653	chr6	26056604	G>A	3861	3855	0.99845	P6-BM	rs2230653	chr6	26056604	G>A	3816	3810	0.99843
P6-BLOOD	rs2231301	chr14	23777099	G>A	4373	5	0.00114	P6-PT	rs2231301	chr14	23777099	G>A	5283	33	0.00625	P6-BM	rs2231301	chr14	23777099	G>A	5462	11	0.00201
P6-BLOOD	rs2259820	chr12	121435342	C>T	6008	0	0	P6-PT	rs2259820	chr12	121435342	C>T	7196	8	0.00111	P6-BM	rs2259820	chr12	121435342	C>T	6127	10	0.00163
P6-BLOOD	rs2267708	chr7	124392512	C>T	3448	3442	0.99826	P6-PT	rs2267708	chr7	124392512	C>T	2761	2757	0.99855	P6-BM	rs2267708	chr7	124392512	C>T	2077	2070	0.99663
P6-BLOOD	rs2290103	chr12	78531156	A>G	2385	2384	0.99958	P6-PT	rs2290103	chr12	78531156	A>G	1891	1886	0.99736	P6-BM	rs2290103	chr12	78531156	A>G	1387	1377	0.99279
P6-BLOOD	rs2294714	chr1	6257826	T>C	1897	0	0	P6-PT	rs2294714	chr1	6257826	T>C	1448	6	0.00414	P6-BM	rs2294714	chr1	6257826	T>C	1207	0	0
P6-BLOOD	rs2298258	chr1	162737116	C>G	2497	0	0	P6-PT	rs2298258	chr1	162737116	C>G	2240	8	0.00357	P6-BM	rs2298258	chr1	162737116	C>G	1689	1	0.00059
P6-BLOOD	rs2305030	chr15	41805237	C>T	5554	1	0.00018	P6-PT	rs2305030	chr15	41805237	C>T	5637	20	0.00355	P6-BM	rs2305030	chr15	41805237	C>T	4781	9	0.00188
P6-BLOOD	rs2813838	chr7	24149292	C>G	1760	1	0.00057	P6-PT	rs2813838	chr7	24149292	C>G	1521	0	0	P6-BM	rs2813838	chr7	24149292	C>G	881	0	0
P6-BLOOD	rs3218651	chr3	121208176	T>C	4247	4244	0.99929	P6-PT	rs3218651	chr3	121208176	T>C	2625	2614	0.99581	P6-BM	rs3218651	chr3	121208176	T>C	1685	1680	0.99703
P6-BLOOD	rs3219489	chr1	45797505	C>G	3860	3856	0.99896	P6-PT	rs3219489	chr1	45797505	C>G	3476	3472	0.99885	P6-BM	rs3219489	chr1	45797505	C>G	3575	3570	0.9986
P6-BLOOD	rs357564	chr9	98209594	G>A	5303	5290	0.99755	P6-PT	rs357564	chr9	98209594	G>A	5268	5239	0.9945	P6-BM	rs357564	chr9	98209594	G>A	5941	5901	0.99327
P6-BLOOD	rs3741622	chr12	49425978	T>C	5518	2	0.00036	P6-PT	rs3741622	chr12	49425978	T>C	5007	31	0.00619	P6-BM	rs3741622	chr12	49425978	T>C	4849	6	0.00124
P6-BLOOD	rs3744093	chr17	56492800	T>C	6165	1	0.00016	P6-PT	rs3744093	chr17	56492800	T>C	7749	15	0.00194	P6-BM	rs3744093	chr17	56492800	T>C	6073	8	0.00132
P6-BLOOD	rs3747636	chr1	204403659	A>G	4593	1	0.00022	P6-PT	rs3747636	chr1	204403659	A>G	5879	3	0.00051	P6-BM	rs3747636	chr1	204403659	A>G	4665	0	0
P6-BLOOD	rs3749234	chr3	176765269	T>C	2428	2422	0.99753	P6-PT	rs3749234	chr3	176765269	T>C	1432	1424	0.99441	P6-BM	rs3749234	chr3	176765269	T>C	896	893	0.99665
P6-BLOOD	rs3756122	chr4	143235865	C>G	2151	2147	0.99814	P6-PT	rs3756122	chr4	143235865	C>G	1926	1914	0.99377	P6-BM	rs3756122	chr4	143235865	C>G	1350	1348	0.99852
P6-BLOOD	rs3808565	chr8	26227640	A>G	2497	2493	0.9984	P6-PT	rs3808565	chr8	26227640	A>G	1379	1367	0.9913	P6-BM	rs3808565	chr8	26227640	A>G	910	909	0.9989
P6-BLOOD	rs41736	chr7	116435768	C>T	7330	4	0.00055	P6-PT	rs41736	chr7	116435768	C>T	6917	32	0.00463	P6-BM	rs41736	chr7	116435768	C>T	5706	13	0.00228
P6-BLOOD	rs4244612	chr8	145741702	C>G	4301	0	0	P6-PT	rs4244612	chr8	145741702	C>G	3920	16	0.00408	P6-BM	rs4244612	chr8	145741702	C>G	3644	8	0.0022
P6-BLOOD	rs4647887	chr17	74558806	A>G	2645	2642	0.99887	P6-PT	rs4647887	chr17	74558806	A>G	3445	3439	0.99826	P6-BM	rs4647887	chr17	74558806	A>G	2195	2191	0.99818
P6-BLOOD	rs4883918	chr13	73350079	T>C	2338	0	0	P6-PT	rs4883918	chr13	73350079	T>C	1316	3	0.00228	P6-BM	rs4883918	chr13	73350079	T>C	672	0	0
P6-BLOOD	rs4900	chr19	3119239	C>T	4646	0	0	P6-PT	rs4900	chr19	3119239	C>T	4400	8	0.00182	P6-BM	rs4900	chr19	3119239	C>T	3564	0	0
P6-BLOOD	rs543840	chr11	115764486	G>A	2903	2902	0.99966	P6-PT	rs543840	chr11	115764486	G>A	2842	2838	0.99859	P6-BM	rs543840	chr11	115764486	G>A	2136	2135	0.99953
P6-BLOOD	rs56188706	chr5	180057356	C>G	1991	1989	0.999	P6-PT	rs56188706	chr5	180057356	C>G	1260	1257	0.99762	P6-BM	rs56188706	chr5	180057356	C>G	1257	1254	0.99761
P6-BLOOD	rs641936	chr11	94197260	A>G	1786	2	0.00112	P6-PT	rs641936	chr11	94197260	A>G	1045	0	0	P6-BM	rs641936	chr11	94197260	A>G	643	0	0
P6-BLOOD	rs663651	chr18	42456653	G>A	5646	11	0.00195	P6-PT	rs663651	chr18	42456653	G>A	5682	32	0.00563	P6-BM	rs663651	chr18	42456653	G>A	3982	8	0.00201
P6-BLOOD	rs7023954	chr9	21816758	G>A	2473	2468	0.99798	P6-PT	rs7023954	chr9	21816758	G>A	1445	1445	1	P6-BM	rs7023954	chr9	21816758	G>A	622	621	0.99839
P6-BLOOD	rs7328030	chr13	112269444	C>A	2977	8	0.00269	P6-PT	rs7328030	chr13	112269444	C>A	2267	12	0.00529	P6-BM	rs7328030	chr13	112269444	C>A	1186	1	0.00084
P6-BLOOD	rs7532151	chr1	89388944	A>C	1801	1796	0.99722	P6-PT	rs7532151	chr1	89388944	A>C	1051	1050	0.99905	P6-BM	rs7532151	chr1	89388944	A>C	609	606	0.99507
P6-BLOOD	rs7955902	chr12	40645257	C>A	2423	8	0.0033	P6-PT	rs7955902	chr12	40645257	C>A	1327	0	0	P6-BM	rs7955902	chr12	40645257	C>A	967	2	0.00207
P6-BLOOD	rs8113496	chr19	29820529	A>G	3957	0	0	P6-PT	rs8113496	chr19	29820529	A>G	4819	18	0.00374	P6-BM	rs8113496	chr19	29820529	A>G	3522	0	0
P6-BLOOD	rs9639168	chr7	13978809	T>C	3302	3299	0.99909	P6-PT	rs9639168	chr7	13978809	T>C	2545	2535	0.99607	P6-BM	rs9639168	chr7	13978809	T>C	1872	1870	0.99893
P6-BLOOD	rs974144	chr11	85968623	C>T	1926	0	0	P6-PT	rs974144	chr11	85968623	C>T	1308	0	0	P6-BM	rs974144	chr11	85968623	C>T	757	1	0.00132
P7-BLOOD	rs1048108	chr2	215674224	G>A	1640	0	0	P7-PT	rs1048108	chr2	215674224	G>A	3407	10	0.00294	P7-BM	rs1048108	chr2	215674224	G>A	3224	1	0.00031
P7-BLOOD	rs1048771	chr1	46743900	C>T	1647	0	0	P7-PT	rs1048771	chr1	46743900	C>T	3424	6	0.00175	P7-BM	rs1048771	chr1	46743900	C>T	3485	0	0
P7-BLOOD	rs1128919	chr2	148657117	G>A	1231	1227	0.99675	P7-PT	rs1128919	chr2	148657117	G>A	1138	1136	0.99824	P7-BM	rs1128919	chr2	148657117	G>A	1179	1178	0.99915
P7-BLOOD	rs1130233	chr14	105239894	C>T	858	856	0.99767	P7-PT	rs1130233	chr14	105239894	C>T	1155	1134	0.98182	P7-BM	rs1130233	chr14	105239894	C>T	987	966	0.97872
P7-BLOOD	rs11466512	chr3	30713126	T>A	1034	1	0.00097	P7-PT	rs11466512	chr3	30713126	T>A	1805	5	0.00277	P7-BM	rs11466512	chr3	30713126	T>A	1621	1	0.00062
P7-BLOOD	rs11543979	chr1	201981218	C>G	1639	0	0	P7-PT	rs11543979	chr1	201981218	C>G	2895	0	0	P7-BM	rs11543979	chr1	201981218	C>G	2626	0	0
P7-BLOOD	rs12312266	chr12	18649057	C>T	1203	0	0	P7-PT	rs12312266	chr12	18649057	C>T	1037	2	0.00193	P7-BM	rs12312266	chr12	18649057	C>T	884	0	0
P7-BLOOD	rs12461253	chr19	31769763	G>A	1593	1589	0.99749	P7-PT	rs12461253	chr19	31769763	G>A	3240	3238	0.99938	P7-BM	rs12461253	chr19	31769763	G>A	3318	3317	0.9997
P7-BLOOD	rs13035	chr12	21623122	T>G	867	0	0	P7-PT	rs13035	chr12	21623122	T>G	1102	1	0.00091	P7-BM	rs13035	chr12	21623122	T>G	970	1	0.00103
P7-BLOOD	rs13184586	chr5	161119125	C>G	2144	2138	0.9972	P7-PT	rs13184586	chr5	161119125	C>G	2509	2505	0.99841	P7-BM	rs13184586	chr5	161119125	C>G	3013	3005	0.99734
P7-BLOOD	rs17497475	chr4	19242239	C>A	1375	1	0.00073	P7-PT	rs17497475	chr4	19242239	C>A	933	4	0.00429	P7-BM	rs17497475	chr4	19242239	C>A	902	2	0.00222
P7-BLOOD	rs1799966	chr17	41223094	T>C	1869	1867	0.99893	P7-PT	rs1799966	chr17	41223094	T>C	1969	1966	0.99848	P7-BM	rs1799966	chr17	41223094	T>C	2136	2125	0.99485
P7-BLOOD	rs1800880	chr1	156846120	C>T	1328	0	0	P7-PT	rs1800880	chr1	156846120	C>T	3126	0	0	P7-BM	rs1800880	chr1	156846120	C>T	3078	5	0.00162
P7-BLOOD	rs1801270	chr6	36651971	C>A	1432	0	0	P7-PT	rs1801270	chr6	36651971	C>A	2887	12	0.00416	P7-BM	rs1801270	chr6	36651971	C>A	3058	1	0.00033
P7-BLOOD	rs1805794	chr8	90990479	C>G	1018	2	0.00196	P7-PT	rs1805794	chr8	90990479	C>G	803	0	0	P7-BM	rs1805794	chr8	90990479	C>G	867	0	0
P7-BLOOD	rs2070094	chr2	215632255	C>T	1906	0	0	P7-PT	rs2070094	chr2	215632255	C>T	1957	0	0	P7-BM	rs2070094	chr2	215632255	C>T	2224	3	0.00135
P7-BLOOD	rs2071313	chr11	64572602	G>A	1843	0	0	P7-PT	rs2071313	chr11	64572602	G>A	3389	0	0	P7-BM	rs2071313	chr11	64572602	G>A	3200	10	0.00313
P7-BLOOD	rs2227931	chr3	142222284	A>G	582	582	1	P7-PT	rs2227931	chr3	142222284	A>G	641	640	0.99844	P7-BM	rs2227931	chr3	142222284	A>G	505	501	0.99208
P7-BLOOD	rs2229765	chr15	99478225	G>A	1576	1574	0.99873	P7-PT	rs2229765	chr15	99478225	G>A	2702	2691	0.99593	P7-BM	rs2229765	chr15	99478225	G>A	2320	2316	0.99828
P7-BLOOD	rs2230653	chr6	26056604	G>A	884	882	0.99774	P7-PT	rs2230653	chr6	26056604	G>A	2858	2853	0.99825	P7-BM	rs2230653	chr6	26056604	G>A	2797	2789	0.99714
P7-BLOOD	rs2230930	chr17	1782957	C>T	2034	2031	0.99853	P7-PT	rs2230930	chr17	1782957	C>T	2596	2593	0.99884	P7-BM	rs2230930	chr17	1782957	C>T	2190	2186	0.99817
P7-BLOOD	rs2231301	chr14	23777099	G>A	1470	1463	0.99524	P7-PT	rs2231301	chr14	23777099	G>A	2919	2913	0.99794	P7-BM	rs2231301	chr14	23777099	G>A	2454	2452	0.99919
P7-BLOOD	rs2240308	chr17	63554591	G>A	1688	2	0.00118	P7-PT	rs2240308	chr17	63554591	G>A	3592	4	0.00111	P7-BM	rs2240308	chr17	63554591	G>A	3297	4	0.00121
P7-BLOOD	rs2241119	chr14	81558965	A>G	1140	1136	0.99649	P7-PT	rs2241119	chr14	81558965	A>G	702	699	0.99573	P7-BM	rs2241119	chr14	81558965	A>G	893	887	0.99328
P7-BLOOD	rs2251219	chr3	52584787	T>C	1398	0	0	P7-PT	rs2251219	chr3	52584787	T>C	1682	0	0	P7-BM	rs2251219	chr3	52584787	T>C	1535	0	0
P7-BLOOD	rs2267708	chr7	124392512	C>T	1629	1626	0.99816	P7-PT	rs2267708	chr7	124392512	C>T	1327	1326	0.99925	P7-BM	rs2267708	chr7	124392512	C>T	1552	1550	0.99871
P7-BLOOD	rs2290103	chr12	78531156	A>G	907	907	1	P7-PT	rs2290103	chr12	78531156	A>G	1353	1343	0.99261	P7-BM	rs2290103	chr12	78531156	A>G	1117	1116	0.9991
P7-BLOOD	rs2298258	chr1	162737116	C>G	969	1	0.00103	P7-PT	rs2298258	chr1	162737116	C>G	1113	0	0	P7-BM	rs2298258	chr1	162737116	C>G	1398	0	0
P7-BLOOD	rs2302603	chr19	17941294	T>C	495	495	1	P7-PT	rs2302603	chr19	17941294	T>C	802	793	0.98878	P7-BM	rs2302603	chr19	17941294	T>C	803	800	0.99626
P7-BLOOD	rs2813838	chr7	24149292	C>G	1025	1	0.00098	P7-PT	rs2813838	chr7	24149292	C>G	899	0	0	P7-BM	rs2813838	chr7	24149292	C>G	974	0	0
P7-BLOOD	rs3733875	chr5	176637240	G>T	1915	2	0.00104	P7-PT	rs3733875	chr5	176637240	G>T	2139	1	0.00047	P7-BM	rs3733875	chr5	176637240	G>T	2190	0	0
P7-BLOOD	rs3741622	chr12	49425978	T>C	1740	3	0.00172	P7-PT	rs3741622	chr12	49425978	T>C	3446	1	0.00029	P7-BM	rs3741622	chr12	49425978	T>C	3086	5	0.00162
P7-BLOOD	rs3747636	chr1	204403659	A>G	1582	0	0	P7-PT	rs3747636	chr1	204403659	A>G	3938	0	0	P7-BM	rs3747636	chr1	204403659	A>G	3897	0	0
P7-BLOOD	rs3749234	chr3	176765269	T>C	1182	1179	0.99746	P7-PT	rs3749234	chr3	176765269	T>C	1279	1277	0.99844	P7-BM	rs3749234	chr3	176765269	T>C	1234	1234	1
P7-BLOOD	rs3756122	chr4	143235865	C>G	995	0	0	P7-PT	rs3756122	chr4	143235865	C>G	2405	0	0	P7-BM	rs3756122	chr4	143235865	C>G	2681	0	0
P7-BLOOD	rs3794422	chr13	113893729	G>A	428	428	1	P7-PT	rs3794422	chr13	113893729	G>A	1173	1172	0.99915	P7-BM	rs3794422	chr13	113893729	G>A	807	807	1
P7-BLOOD	rs3808565	chr8	26227640	A>G	1046	1045	0.99904	P7-PT	rs3808565	chr8	26227640	A>G	939	938	0.99894	P7-BM	rs3808565	chr8	26227640	A>G	920	917	0.99674
P7-BLOOD	rs3857809	chr7	100416139	T>C	522	0	0	P7-PT	rs3857809	chr7	100416139	T>C	809	5	0.00618	P7-BM	rs3857809	chr7	100416139	T>C	721	0	0
P7-BLOOD	rs4647887	chr17	74558806	A>G	1033	1030	0.9971	P7-PT	rs4647887	chr17	74558806	A>G	1651	1644	0.99576	P7-BM	rs4647887	chr17	74558806	A>G	1799	1791	0.99555
P7-BLOOD	rs4883918	chr13	73350079	T>C	1162	1162	1	P7-PT	rs4883918	chr13	73350079	T>C	775	770	0.99355	P7-BM	rs4883918	chr13	73350079	T>C	741	737	0.9946
P7-BLOOD	rs4900	chr19	3119239	C>T	1308	0	0	P7-PT	rs4900	chr19	3119239	C>T	1561	2	0.00128	P7-BM	rs4900	chr19	3119239	C>T	1318	0	0
P7-BLOOD	rs543840	chr11	115764486	G>A	1292	3	0.00232	P7-PT	rs543840	chr11	115764486	G>A	1889	0	0	P7-BM	rs543840	chr11	115764486	G>A	2286	2	0.00087
P7-BLOOD	rs62456182	chr7	6038722	T>C	757	757	1	P7-PT	rs62456182	chr7	6038722	T>C	1198	1193	0.99583	P7-BM	rs62456182	chr7	6038722	T>C	1355	1349	0.99557
P7-BLOOD	rs6443222	chr3	9163267	C>T	1271	1271	1	P7-PT	rs6443222	chr3	9163267	C>T	2579	2572	0.99729	P7-BM	rs6443222	chr3	9163267	C>T	2347	2340	0.99702
P7-BLOOD	rs7023954	chr9	21816758	G>A	1328	2	0.00151	P7-PT	rs7023954	chr9	21816758	G>A	1027	1	0.00097	P7-BM	rs7023954	chr9	21816758	G>A	1175	1	0.00085
P7-BLOOD	rs7026388	chr9	8518143	T>C	1609	1597	0.99254	P7-PT	rs7026388	chr9	8518143	T>C	2965	2956	0.99696	P7-BM	rs7026388	chr9	8518143	T>C	4051	4042	0.99778
P7-BLOOD	rs7328030	chr13	112269444	C>A	1414	1411	0.99788	P7-PT	rs7328030	chr13	112269444	C>A	991	988	0.99697	P7-BM	rs7328030	chr13	112269444	C>A	927	927	1
P7-BLOOD	rs734075	chr12	4497047	C>A	1163	1	0.00086	P7-PT	rs734075	chr12	4497047	C>A	1384	2	0.00145	P7-BM	rs734075	chr12	4497047	C>A	1095	0	0
P7-BLOOD	rs7839934	chr8	144941181	G>C	1391	0	0	P7-PT	rs7839934	chr8	144941181	G>C	2130	0	0	P7-BM	rs7839934	chr8	144941181	G>C	1689	0	0
P7-BLOOD	rs8113496	chr19	29820529	A>G	1391	0	0	P7-PT	rs8113496	chr19	29820529	A>G	2437	1	0.00041	P7-BM	rs8113496	chr19	29820529	A>G	2519	0	0
P7-BLOOD	rs9534262	chr13	32936646	T>C	1035	0	0	P7-PT	rs9534262	chr13	32936646	T>C	817	0	0	P7-BM	rs9534262	chr13	32936646	T>C	725	0	0
P7-BLOOD	rs9549365	chr13	113907391	A>G	659	659	1	P7-PT	rs9549365	chr13	113907391	A>G	595	594	0.99832	P7-BM	rs9549365	chr13	113907391	A>G	480	480	1
P8-BLOOD	rs1128919	chr2	148657117	G>A	1285	2	0.00156	P8-PT	rs1128919	chr2	148657117	G>A	1824	9	0.00493	P8-BM	rs1128919	chr2	148657117	G>A	1375	0	0
P8-BLOOD	rs1129293	chr7	106513011	C>T	1119	1117	0.99821	P8-PT	rs1129293	chr7	106513011	C>T	2039	2034	0.99755	P8-BM	rs1129293	chr7	106513011	C>T	1398	1394	0.99714
P8-BLOOD	rs1130233	chr14	105239894	C>T	988	0	0	P8-PT	rs1130233	chr14	105239894	C>T	7956	1	0.00013	P8-BM	rs1130233	chr14	105239894	C>T	4685	10	0.00213
P8-BLOOD	rs11543979	chr1	201981218	C>G	2028	0	0	P8-PT	rs11543979	chr1	201981218	C>G	11075	4	0.00036	P8-BM	rs11543979	chr1	201981218	C>G	6488	0	0
P8-BLOOD	rs12055782	chr6	128312033	A>G	837	837	1	P8-PT	rs12055782	chr6	128312033	A>G	858	856	0.99767	P8-BM	rs12055782	chr6	128312033	A>G	612	612	1
P8-BLOOD	rs12312266	chr12	18649057	C>T	1192	2	0.00168	P8-PT	rs12312266	chr12	18649057	C>T	2320	1	0.00043	P8-BM	rs12312266	chr12	18649057	C>T	1762	0	0
P8-BLOOD	rs17114803	chr10	104386934	T>C	1376	0	0	P8-PT	rs17114803	chr10	104386934	T>C	6657	0	0	P8-BM	rs17114803	chr10	104386934	T>C	3369	0	0
P8-BLOOD	rs17497475	chr4	19242239	C>A	997	996	0.999	P8-PT	rs17497475	chr4	19242239	C>A	1430	1430	1	P8-BM	rs17497475	chr4	19242239	C>A	902	902	1
P8-BLOOD	rs17655	chr13	103528002	G>C	1998	0	0	P8-PT	rs17655	chr13	103528002	G>C	4032	1	0.00025	P8-BM	rs17655	chr13	103528002	G>C	2877	2	0.0007
P8-BLOOD	rs1800880	chr1	156846120	C>T	1956	1928	0.98569	P8-PT	rs1800880	chr1	156846120	C>T	8569	8456	0.98681	P8-BM	rs1800880	chr1	156846120	C>T	5249	5176	0.98609
P8-BLOOD	rs1801270	chr6	36651971	C>A	1618	7	0.00433	P8-PT	rs1801270	chr6	36651971	C>A	8134	6	0.00074	P8-BM	rs1801270	chr6	36651971	C>A	5681	0	0
P8-BLOOD	rs1801474	chr6	162622197	C>T	1410	2	0.00142	P8-PT	rs1801474	chr6	162622197	C>T	2960	0	0	P8-BM	rs1801474	chr6	162622197	C>T	2454	9	0.00367
P8-BLOOD	rs1870377	chr4	55972974	T>A	518	0	0	P8-PT	rs1870377	chr4	55972974	T>A	1307	1	0.00077	P8-BM	rs1870377	chr4	55972974	T>A	671	1	0.00149
P8-BLOOD	rs2043112	chr5	38955796	G>A	1119	1117	0.99821	P8-PT	rs2043112	chr5	38955796	G>A	1438	1437	0.9993	P8-BM	rs2043112	chr5	38955796	G>A	1215	1215	1
P8-BLOOD	rs2074566	chr7	26224668	C>T	1913	1911	0.99895	P8-PT	rs2074566	chr7	26224668	C>T	5963	5958	0.99916	P8-BM	rs2074566	chr7	26224668	C>T	4383	4381	0.99954
P8-BLOOD	rs2075607	chr19	1222012	G>C	1161	0	0	P8-PT	rs2075607	chr19	1222012	G>C	8278	0	0	P8-BM	rs2075607	chr19	1222012	G>C	4328	2	0.00046
P8-BLOOD	rs2076578	chr22	41569609	C>T	703	701	0.99716	P8-PT	rs2076578	chr22	41569609	C>T	2307	2307	1	P8-BM	rs2076578	chr22	41569609	C>T	1062	1060	0.99812
P8-BLOOD	rs2077647	chr6	152129077	T>C	1421	0	0	P8-PT	rs2077647	chr6	152129077	T>C	4104	0	0	P8-BM	rs2077647	chr6	152129077	T>C	3199	0	0
P8-BLOOD	rs2227982	chr2	242793433	G>A	1063	0	0	P8-PT	rs2227982	chr2	242793433	G>A	5733	2	0.00035	P8-BM	rs2227982	chr2	242793433	G>A	2722	7	0.00257
P8-BLOOD	rs2227983	chr7	55229255	G>A	3157	0	0	P8-PT	rs2227983	chr7	55229255	G>A	24146	8	0.00033	P8-BM	rs2227983	chr7	55229255	G>A	20099	6	0.0003
P8-BLOOD	rs2230653	chr6	26056604	G>A	1447	2	0.00138	P8-PT	rs2230653	chr6	26056604	G>A	3901	10	0.00256	P8-BM	rs2230653	chr6	26056604	G>A	4017	20	0.00498
P8-BLOOD	rs2230930	chr17	1782957	C>T	2002	0	0	P8-PT	rs2230930	chr17	1782957	C>T	6872	0	0	P8-BM	rs2230930	chr17	1782957	C>T	4955	8	0.00161
P8-BLOOD	rs2231301	chr14	23777099	G>A	1815	0	0	P8-PT	rs2231301	chr14	23777099	G>A	8001	5	0.00062	P8-BM	rs2231301	chr14	23777099	G>A	5804	17	0.00293
P8-BLOOD	rs2240308	chr17	63554591	G>A	2184	2182	0.99908	P8-PT	rs2240308	chr17	63554591	G>A	9688	9659	0.99701	P8-BM	rs2240308	chr17	63554591	G>A	5838	5823	0.99743
P8-BLOOD	rs2241119	chr14	81558965	A>G	1140	0	0	P8-PT	rs2241119	chr14	81558965	A>G	2234	0	0	P8-BM	rs2241119	chr14	81558965	A>G	1741	1	0.00057
P8-BLOOD	rs2251219	chr3	52584787	T>C	1407	2	0.00142	P8-PT	rs2251219	chr3	52584787	T>C	4981	0	0	P8-BM	rs2251219	chr3	52584787	T>C	2854	0	0
P8-BLOOD	rs2294714	chr1	6257826	T>C	700	697	0.99571	P8-PT	rs2294714	chr1	6257826	T>C	3480	3473	0.99799	P8-BM	rs2294714	chr1	6257826	T>C	1542	1534	0.99481
P8-BLOOD	rs2298258	chr1	162737116	C>G	950	947	0.99684	P8-PT	rs2298258	chr1	162737116	C>G	3095	3089	0.99806	P8-BM	rs2298258	chr1	162737116	C>G	1607	1606	0.99938
P8-BLOOD	rs2302603	chr19	17941294	T>C	569	568	0.99824	P8-PT	rs2302603	chr19	17941294	T>C	4129	4123	0.99855	P8-BM	rs2302603	chr19	17941294	T>C	2407	2407	1
P8-BLOOD	rs2565007	chr5	53820267	C>A	1502	0	0	P8-PT	rs2565007	chr5	53820267	C>A	4234	3	0.00071	P8-BM	rs2565007	chr5	53820267	C>A	2996	5	0.00167
P8-BLOOD	rs290223	chr9	93639846	C>G	1336	1332	0.99701	P8-PT	rs290223	chr9	93639846	C>G	3067	3066	0.99967	P8-BM	rs290223	chr9	93639846	C>G	2158	2153	0.99768
P8-BLOOD	rs357564	chr9	98209594	G>A	1977	1970	0.99646	P8-PT	rs357564	chr9	98209594	G>A	5547	5534	0.99766	P8-BM	rs357564	chr9	98209594	G>A	4413	4396	0.99615
P8-BLOOD	rs3741622	chr12	49425978	T>C	2089	0	0	P8-PT	rs3741622	chr12	49425978	T>C	9259	0	0	P8-BM	rs3741622	chr12	49425978	T>C	5805	5	0.00086
P8-BLOOD	rs3749234	chr3	176765269	T>C	1047	0	0	P8-PT	rs3749234	chr3	176765269	T>C	1411	0	0	P8-BM	rs3749234	chr3	176765269	T>C	1084	0	0
P8-BLOOD	rs3756122	chr4	143235865	C>G	939	934	0.99468	P8-PT	rs3756122	chr4	143235865	C>G	2166	2155	0.99492	P8-BM	rs3756122	chr4	143235865	C>G	1662	1659	0.99819
P8-BLOOD	rs3794422	chr13	113893729	G>A	539	539	1	P8-PT	rs3794422	chr13	113893729	G>A	1592	1590	0.99874	P8-BM	rs3794422	chr13	113893729	G>A	1320	1319	0.99924
P8-BLOOD	rs41736	chr7	116435768	C>T	3161	1	0.00032	P8-PT	rs41736	chr7	116435768	C>T	7424	6	0.00081	P8-BM	rs41736	chr7	116435768	C>T	5749	6	0.00104
P8-BLOOD	rs4244612	chr8	145741702	C>G	1437	1436	0.9993	P8-PT	rs4244612	chr8	145741702	C>G	8938	8933	0.99944	P8-BM	rs4244612	chr8	145741702	C>G	4510	4504	0.99867
P8-BLOOD	rs4607417	chr6	41978274	C>T	1400	1396	0.99714	P8-PT	rs4607417	chr6	41978274	C>T	6664	6655	0.99865	P8-BM	rs4607417	chr6	41978274	C>T	4250	4227	0.99459
P8-BLOOD	rs56188706	chr5	180057356	C>G	702	702	1	P8-PT	rs56188706	chr5	180057356	C>G	2990	2989	0.99967	P8-BM	rs56188706	chr5	180057356	C>G	1432	1425	0.99511
P8-BLOOD	rs641936	chr11	94197260	A>G	757	0	0	P8-PT	rs641936	chr11	94197260	A>G	1886	0	0	P8-BM	rs641936	chr11	94197260	A>G	717	0	0
P8-BLOOD	rs7023954	chr9	21816758	G>A	887	886	0.99887	P8-PT	rs7023954	chr9	21816758	G>A	1311	1309	0.99847	P8-BM	rs7023954	chr9	21816758	G>A	757	757	1
P8-BLOOD	rs7652776	chr3	2741024	G>C	1587	1585	0.99874	P8-PT	rs7652776	chr3	2741024	G>C	3197	3192	0.99844	P8-BM	rs7652776	chr3	2741024	G>C	2462	2457	0.99797
P8-BLOOD	rs7839934	chr8	144941181	G>C	1745	0	0	P8-PT	rs7839934	chr8	144941181	G>C	11980	0	0	P8-BM	rs7839934	chr8	144941181	G>C	5643	0	0
P8-BLOOD	rs7955902	chr12	40645257	C>A	978	3	0.00307	P8-PT	rs7955902	chr12	40645257	C>A	1832	2	0.00109	P8-BM	rs7955902	chr12	40645257	C>A	1047	0	0
P8-BLOOD	rs9534262	chr13	32936646	T>C	1131	1126	0.99558	P8-PT	rs9534262	chr13	32936646	T>C	2129	2124	0.99765	P8-BM	rs9534262	chr13	32936646	T>C	941	936	0.99469
P8-BLOOD	rs9549365	chr13	113907391	A>G	609	609	1	P8-PT	rs9549365	chr13	113907391	A>G	1759	1755	0.99773	P8-BM	rs9549365	chr13	113907391	A>G	766	764	0.99739
P8-BLOOD	rs974144	chr11	85968623	C>T	880	0	0	P8-PT	rs974144	chr11	85968623	C>T	3035	0	0	P8-BM	rs974144	chr11	85968623	C>T	1520	0	0
P9-BLOOD	rs1048108	chr2	215674224	G>A	3470	4	0.00115	P9-PT	rs1048108	chr2	215674224	G>A	13373	8	0.0006	P9-BM	rs1048108	chr2	215674224	G>A	15770	5	0.00032
P9-BLOOD	rs11062385	chr12	427575	A>G	2471	1	0.0004	P9-PT	rs11062385	chr12	427575	A>G	7883	3	0.00038	P9-BM	rs11062385	chr12	427575	A>G	9248	0	0
P9-BLOOD	rs1128919	chr2	148657117	G>A	1321	0	0	P9-PT	rs1128919	chr2	148657117	G>A	2484	2	0.00081	P9-BM	rs1128919	chr2	148657117	G>A	2938	3	0.00102
P9-BLOOD	rs1129293	chr7	106513011	C>T	1177	1171	0.9949	P9-PT	rs1129293	chr7	106513011	C>T	4404	4397	0.99841	P9-BM	rs1129293	chr7	106513011	C>T	3650	3643	0.99808
P9-BLOOD	rs1136410	chr1	226555302	A>G	1057	1046	0.98959	P9-PT	rs1136410	chr1	226555302	A>G	4573	4564	0.99803	P9-BM	rs1136410	chr1	226555302	A>G	4862	4841	0.99568
P9-BLOOD	rs11466512	chr3	30713126	T>A	1414	4	0.00283	P9-PT	rs11466512	chr3	30713126	T>A	3289	2	0.00061	P9-BM	rs11466512	chr3	30713126	T>A	3409	0	0
P9-BLOOD	rs11543979	chr1	201981218	C>G	2652	3	0.00113	P9-PT	rs11543979	chr1	201981218	C>G	11394	2	0.00018	P9-BM	rs11543979	chr1	201981218	C>G	16437	6	0.00037
P9-BLOOD	rs12312266	chr12	18649057	C>T	1109	0	0	P9-PT	rs12312266	chr12	18649057	C>T	2492	5	0.00201	P9-BM	rs12312266	chr12	18649057	C>T	3031	4	0.00132
P9-BLOOD	rs13035	chr12	21623122	T>G	868	864	0.99539	P9-PT	rs13035	chr12	21623122	T>G	2037	2033	0.99804	P9-BM	rs13035	chr12	21623122	T>G	2665	2663	0.99925
P9-BLOOD	rs17114803	chr10	104386934	T>C	1649	0	0	P9-PT	rs17114803	chr10	104386934	T>C	6090	2	0.00033	P9-BM	rs17114803	chr10	104386934	T>C	7350	0	0
P9-BLOOD	rs1801270	chr6	36651971	C>A	2479	2464	0.99395	P9-PT	rs1801270	chr6	36651971	C>A	10190	10184	0.99941	P9-BM	rs1801270	chr6	36651971	C>A	13268	13254	0.99894
P9-BLOOD	rs1801474	chr6	162622197	C>T	1815	4	0.0022	P9-PT	rs1801474	chr6	162622197	C>T	4481	1	0.00022	P9-BM	rs1801474	chr6	162622197	C>T	3196	6	0.00188
P9-BLOOD	rs1805097	chr13	110435231	C>T	3379	0	0	P9-PT	rs1805097	chr13	110435231	C>T	11467	15	0.00131	P9-BM	rs1805097	chr13	110435231	C>T	12853	5	0.00039
P9-BLOOD	rs1805794	chr8	90990479	C>G	816	812	0.9951	P9-PT	rs1805794	chr8	90990479	C>G	2072	2071	0.99952	P9-BM	rs1805794	chr8	90990479	C>G	2113	2108	0.99763
P9-BLOOD	rs1870377	chr4	55972974	T>A	477	473	0.99161	P9-PT	rs1870377	chr4	55972974	T>A	2256	2253	0.99867	P9-BM	rs1870377	chr4	55972974	T>A	1602	1601	0.99938
P9-BLOOD	rs2070094	chr2	215632255	C>T	2290	0	0	P9-PT	rs2070094	chr2	215632255	C>T	4987	4	0.0008	P9-BM	rs2070094	chr2	215632255	C>T	5474	10	0.00183
P9-BLOOD	rs2071313	chr11	64572602	G>A	3086	3069	0.99449	P9-PT	rs2071313	chr11	64572602	G>A	14209	14193	0.99887	P9-BM	rs2071313	chr11	64572602	G>A	19488	19451	0.9981
P9-BLOOD	rs2074566	chr7	26224668	C>T	2075	2062	0.99373	P9-PT	rs2074566	chr7	26224668	C>T	8510	8509	0.99988	P9-BM	rs2074566	chr7	26224668	C>T	7205	7201	0.99944
P9-BLOOD	rs2075607	chr19	1222012	G>C	2089	0	0	P9-PT	rs2075607	chr19	1222012	G>C	7552	1	0.00013	P9-BM	rs2075607	chr19	1222012	G>C	8026	0	0
P9-BLOOD	rs2077647	chr6	152129077	T>C	1772	0	0	P9-PT	rs2077647	chr6	152129077	T>C	6437	0	0	P9-BM	rs2077647	chr6	152129077	T>C	7138	0	0
P9-BLOOD	rs2227983	chr7	55229255	G>A	4559	4536	0.99496	P9-PT	rs2227983	chr7	55229255	G>A	48543	48481	0.99872	P9-BM	rs2227983	chr7	55229255	G>A	61450	61351	0.99839
P9-BLOOD	rs2230653	chr6	26056604	G>A	1621	1612	0.99445	P9-PT	rs2230653	chr6	26056604	G>A	6091	6087	0.99934	P9-BM	rs2230653	chr6	26056604	G>A	7012	7010	0.99971
P9-BLOOD	rs2241119	chr14	81558965	A>G	1145	0	0	P9-PT	rs2241119	chr14	81558965	A>G	3910	0	0	P9-BM	rs2241119	chr14	81558965	A>G	3487	0	0
P9-BLOOD	rs2242522	chr19	36228954	G>T	1110	0	0	P9-PT	rs2242522	chr19	36228954	G>T	4509	0	0	P9-BM	rs2242522	chr19	36228954	G>T	6811	3	0.00044
P9-BLOOD	rs2243384	chr6	117678083	A>G	754	745	0.98806	P9-PT	rs2243384	chr6	117678083	A>G	1789	1785	0.99776	P9-BM	rs2243384	chr6	117678083	A>G	1779	1773	0.99663
P9-BLOOD	rs2267708	chr7	124392512	C>T	1551	1540	0.99291	P9-PT	rs2267708	chr7	124392512	C>T	5378	5374	0.99926	P9-BM	rs2267708	chr7	124392512	C>T	4642	4623	0.99591
P9-BLOOD	rs2294714	chr1	6257826	T>C	872	870	0.99771	P9-PT	rs2294714	chr1	6257826	T>C	2861	2857	0.9986	P9-BM	rs2294714	chr1	6257826	T>C	2681	2668	0.99515
P9-BLOOD	rs2298258	chr1	162737116	C>G	1056	1054	0.99811	P9-PT	rs2298258	chr1	162737116	C>G	3438	3425	0.99622	P9-BM	rs2298258	chr1	162737116	C>G	4028	4026	0.9995
P9-BLOOD	rs2302603	chr19	17941294	T>C	784	781	0.99617	P9-PT	rs2302603	chr19	17941294	T>C	3079	3073	0.99805	P9-BM	rs2302603	chr19	17941294	T>C	6032	6032	1
P9-BLOOD	rs2305030	chr15	41805237	C>T	3183	2	0.00063	P9-PT	rs2305030	chr15	41805237	C>T	9598	2	0.00021	P9-BM	rs2305030	chr15	41805237	C>T	12591	11	0.00087
P9-BLOOD	rs2813838	chr7	24149292	C>G	987	2	0.00203	P9-PT	rs2813838	chr7	24149292	C>G	5375	1	0.00019	P9-BM	rs2813838	chr7	24149292	C>G	4249	0	0
P9-BLOOD	rs3733875	chr5	176637240	G>T	2076	2	0.00096	P9-PT	rs3733875	chr5	176637240	G>T	4410	2	0.00045	P9-BM	rs3733875	chr5	176637240	G>T	4539	0	0
P9-BLOOD	rs3741622	chr12	49425978	T>C	2561	3	0.00117	P9-PT	rs3741622	chr12	49425978	T>C	9682	2	0.00021	P9-BM	rs3741622	chr12	49425978	T>C	12394	2	0.00016
P9-BLOOD	rs3747636	chr1	204403659	A>G	2369	0	0	P9-PT	rs3747636	chr1	204403659	A>G	9229	0	0	P9-BM	rs3747636	chr1	204403659	A>G	12180	4	0.00033
P9-BLOOD	rs3749234	chr3	176765269	T>C	1161	0	0	P9-PT	rs3749234	chr3	176765269	T>C	2469	0	0	P9-BM	rs3749234	chr3	176765269	T>C	2933	0	0
P9-BLOOD	rs3794422	chr13	113893729	G>A	738	733	0.99322	P9-PT	rs3794422	chr13	113893729	G>A	2049	2049	1	P9-BM	rs3794422	chr13	113893729	G>A	2194	2190	0.99818
P9-BLOOD	rs4607417	chr6	41978274	C>T	2662	0	0	P9-PT	rs4607417	chr6	41978274	C>T	9776	2	0.0002	P9-BM	rs4607417	chr6	41978274	C>T	12965	5	0.00039
P9-BLOOD	rs4647887	chr17	74558806	A>G	1137	1132	0.9956	P9-PT	rs4647887	chr17	74558806	A>G	5073	5067	0.99882	P9-BM	rs4647887	chr17	74558806	A>G	6150	6140	0.99837
P9-BLOOD	rs4883918	chr13	73350079	T>C	1011	1006	0.99505	P9-PT	rs4883918	chr13	73350079	T>C	1687	1686	0.99941	P9-BM	rs4883918	chr13	73350079	T>C	1985	1981	0.99798
P9-BLOOD	rs56188706	chr5	180057356	C>G	780	776	0.99487	P9-PT	rs56188706	chr5	180057356	C>G	2405	2400	0.99792	P9-BM	rs56188706	chr5	180057356	C>G	2733	2733	1
P9-BLOOD	rs663651	chr18	42456653	G>A	2453	8	0.00326	P9-PT	rs663651	chr18	42456653	G>A	7745	10	0.00129	P9-BM	rs663651	chr18	42456653	G>A	6433	19	0.00295
P9-BLOOD	rs7026388	chr9	8518143	T>C	2191	2185	0.99726	P9-PT	rs7026388	chr9	8518143	T>C	5265	5253	0.99772	P9-BM	rs7026388	chr9	8518143	T>C	5037	5015	0.99563
P9-BLOOD	rs734075	chr12	4497047	C>A	1691	3	0.00177	P9-PT	rs734075	chr12	4497047	C>A	4639	5	0.00108	P9-BM	rs734075	chr12	4497047	C>A	4683	0	0
P9-BLOOD	rs7955902	chr12	40645257	C>A	1109	3	0.00271	P9-PT	rs7955902	chr12	40645257	C>A	2375	7	0.00295	P9-BM	rs7955902	chr12	40645257	C>A	2851	3	0.00105
P9-BLOOD	rs915894	chr6	32190390	T>G	3023	3009	0.99537	P9-PT	rs915894	chr6	32190390	T>G	10633	10620	0.99878	P9-BM	rs915894	chr6	32190390	T>G	14027	14024	0.99979
P9-BLOOD	rs9549365	chr13	113907391	A>G	659	656	0.99545	P9-PT	rs9549365	chr13	113907391	A>G	1686	1682	0.99763	P9-BM	rs9549365	chr13	113907391	A>G	2199	2189	0.99545
P9-BLOOD	rs9617050	chr22	50708731	A>G	586	0	0	P9-PT	rs9617050	chr22	50708731	A>G	2406	3	0.00125	P9-BM	rs9617050	chr22	50708731	A>G	2791	0	0
P9-BLOOD	rs9639168	chr7	13978809	T>C	1690	1679	0.99349	P9-PT	rs9639168	chr7	13978809	T>C	6040	6025	0.99752	P9-BM	rs9639168	chr7	13978809	T>C	6802	6793	0.99868
P10-BLOOD	rs1048108	chr2	215674224	G>A	3548	2	0.00056	P10-PT	rs1048108	chr2	215674224	G>A	5704	0	0	P10-BM	rs1048108	chr2	215674224	G>A	10410	1	0.0001
P10-BLOOD	rs11062385	chr12	427575	A>G	2337	2325	0.99487	P10-PT	rs11062385	chr12	427575	A>G	3323	3308	0.99549	P10-BM	rs11062385	chr12	427575	A>G	3640	3632	0.9978
P10-BLOOD	rs1129293	chr7	106513011	C>T	1335	0	0	P10-PT	rs1129293	chr7	106513011	C>T	1663	3	0.0018	P10-BM	rs1129293	chr7	106513011	C>T	2111	2	0.00095
P10-BLOOD	rs1130233	chr14	105239894	C>T	1663	1646	0.98978	P10-PT	rs1130233	chr14	105239894	C>T	2906	2852	0.98142	P10-BM	rs1130233	chr14	105239894	C>T	3923	3884	0.99006
P10-BLOOD	rs1136410	chr1	226555302	A>G	1054	1049	0.99526	P10-PT	rs1136410	chr1	226555302	A>G	2145	2145	1	P10-BM	rs1136410	chr1	226555302	A>G	3232	3224	0.99752
P10-BLOOD	rs11466512	chr3	30713126	T>A	1374	3	0.00218	P10-PT	rs11466512	chr3	30713126	T>A	2616	0	0	P10-BM	rs11466512	chr3	30713126	T>A	3336	1	0.0003
P10-BLOOD	rs12312266	chr12	18649057	C>T	1105	1103	0.99819	P10-PT	rs12312266	chr12	18649057	C>T	1181	1178	0.99746	P10-BM	rs12312266	chr12	18649057	C>T	1353	1353	1
P10-BLOOD	rs13035	chr12	21623122	T>G	952	944	0.9916	P10-PT	rs13035	chr12	21623122	T>G	1170	1168	0.99829	P10-BM	rs13035	chr12	21623122	T>G	1319	1318	0.99924
P10-BLOOD	rs1350191	chr4	154807324	C>T	1275	1270	0.99608	P10-PT	rs1350191	chr4	154807324	C>T	1702	1699	0.99824	P10-BM	rs1350191	chr4	154807324	C>T	1605	1602	0.99813
P10-BLOOD	rs1567962	chr17	78919558	C>T	1351	1	0.00074	P10-PT	rs1567962	chr17	78919558	C>T	3088	0	0	P10-BM	rs1567962	chr17	78919558	C>T	3660	0	0
P10-BLOOD	rs17497475	chr4	19242239	C>A	1165	1158	0.99399	P10-PT	rs17497475	chr4	19242239	C>A	1129	1128	0.99911	P10-BM	rs17497475	chr4	19242239	C>A	1606	1604	0.99875
P10-BLOOD	rs1805097	chr13	110435231	C>T	3093	1	0.00032	P10-PT	rs1805097	chr13	110435231	C>T	5351	2	0.00037	P10-BM	rs1805097	chr13	110435231	C>T	7042	0	0
P10-BLOOD	rs1805794	chr8	90990479	C>G	1003	2	0.00199	P10-PT	rs1805794	chr8	90990479	C>G	1081	0	0	P10-BM	rs1805794	chr8	90990479	C>G	1314	0	0
P10-BLOOD	rs2043112	chr5	38955796	G>A	1306	0	0	P10-PT	rs2043112	chr5	38955796	G>A	1529	0	0	P10-BM	rs2043112	chr5	38955796	G>A	2665	3	0.00113
P10-BLOOD	rs2070094	chr2	215632255	C>T	2261	3	0.00133	P10-PT	rs2070094	chr2	215632255	C>T	2438	1	0.00041	P10-BM	rs2070094	chr2	215632255	C>T	3361	3	0.00089
P10-BLOOD	rs2071313	chr11	64572602	G>A	3072	3055	0.99447	P10-PT	rs2071313	chr11	64572602	G>A	6759	6734	0.9963	P10-BM	rs2071313	chr11	64572602	G>A	8689	8681	0.99908
P10-BLOOD	rs2075607	chr19	1222012	G>C	1727	1721	0.99653	P10-PT	rs2075607	chr19	1222012	G>C	2974	2974	1	P10-BM	rs2075607	chr19	1222012	G>C	3194	3193	0.99969
P10-BLOOD	rs2075784	chr12	133263825	G>A	1124	0	0	P10-PT	rs2075784	chr12	133263825	G>A	1731	0	0	P10-BM	rs2075784	chr12	133263825	G>A	2434	0	0
P10-BLOOD	rs2076578	chr22	41569609	C>T	712	0	0	P10-PT	rs2076578	chr22	41569609	C>T	1365	0	0	P10-BM	rs2076578	chr22	41569609	C>T	1896	2	0.00105
P10-BLOOD	rs2077647	chr6	152129077	T>C	1762	0	0	P10-PT	rs2077647	chr6	152129077	T>C	3543	0	0	P10-BM	rs2077647	chr6	152129077	T>C	5340	3	0.00056
P10-BLOOD	rs2227931	chr3	142222284	A>G	618	0	0	P10-PT	rs2227931	chr3	142222284	A>G	749	0	0	P10-BM	rs2227931	chr3	142222284	A>G	954	0	0
P10-BLOOD	rs2227982	chr2	242793433	G>A	1287	3	0.00233	P10-PT	rs2227982	chr2	242793433	G>A	2713	1	0.00037	P10-BM	rs2227982	chr2	242793433	G>A	3444	4	0.00116
P10-BLOOD	rs2230653	chr6	26056604	G>A	1778	1	0.00056	P10-PT	rs2230653	chr6	26056604	G>A	3305	2	0.00061	P10-BM	rs2230653	chr6	26056604	G>A	5316	9	0.00169
P10-BLOOD	rs2230930	chr17	1782957	C>T	2314	0	0	P10-PT	rs2230930	chr17	1782957	C>T	5827	13	0.00223	P10-BM	rs2230930	chr17	1782957	C>T	7215	2	0.00028
P10-BLOOD	rs2231301	chr14	23777099	G>A	2729	2707	0.99194	P10-PT	rs2231301	chr14	23777099	G>A	4636	4633	0.99935	P10-BM	rs2231301	chr14	23777099	G>A	7928	7921	0.99912
P10-BLOOD	rs2242522	chr19	36228954	G>T	980	0	0	P10-PT	rs2242522	chr19	36228954	G>T	2230	2	0.0009	P10-BM	rs2242522	chr19	36228954	G>T	3223	2	0.00062
P10-BLOOD	rs2251219	chr3	52584787	T>C	1720	1714	0.99651	P10-PT	rs2251219	chr3	52584787	T>C	3043	3042	0.99967	P10-BM	rs2251219	chr3	52584787	T>C	3318	3296	0.99337
P10-BLOOD	rs2259820	chr12	121435342	C>T	3573	0	0	P10-PT	rs2259820	chr12	121435342	C>T	6310	0	0	P10-BM	rs2259820	chr12	121435342	C>T	7647	0	0
P10-BLOOD	rs2302603	chr19	17941294	T>C	848	0	0	P10-PT	rs2302603	chr19	17941294	T>C	1586	2	0.00126	P10-BM	rs2302603	chr19	17941294	T>C	2453	0	0
P10-BLOOD	rs2305030	chr15	41805237	C>T	3404	3	0.00088	P10-PT	rs2305030	chr15	41805237	C>T	5460	4	0.00073	P10-BM	rs2305030	chr15	41805237	C>T	9022	3	0.00033
P10-BLOOD	rs2565007	chr5	53820267	C>A	1973	6	0.00304	P10-PT	rs2565007	chr5	53820267	C>A	3275	4	0.00122	P10-BM	rs2565007	chr5	53820267	C>A	5956	3	0.0005
P10-BLOOD	rs290223	chr9	93639846	C>G	1358	1353	0.99632	P10-PT	rs290223	chr9	93639846	C>G	2225	2225	1	P10-BM	rs290223	chr9	93639846	C>G	3340	3337	0.9991
P10-BLOOD	rs3219489	chr1	45797505	C>G	1871	4	0.00214	P10-PT	rs3219489	chr1	45797505	C>G	4207	2	0.00048	P10-BM	rs3219489	chr1	45797505	C>G	6927	3	0.00043
P10-BLOOD	rs357564	chr9	98209594	G>A	1062	0	0	P10-PT	rs357564	chr9	98209594	G>A	4948	4	0.00081	P10-BM	rs357564	chr9	98209594	G>A	7755	0	0
P10-BLOOD	rs3741622	chr12	49425978	T>C	2541	4	0.00157	P10-PT	rs3741622	chr12	49425978	T>C	5621	0	0	P10-BM	rs3741622	chr12	49425978	T>C	7161	2	0.00028
P10-BLOOD	rs3749234	chr3	176765269	T>C	1069	1064	0.99532	P10-PT	rs3749234	chr3	176765269	T>C	1156	1156	1	P10-BM	rs3749234	chr3	176765269	T>C	1319	1313	0.99545
P10-BLOOD	rs3794422	chr13	113893729	G>A	725	722	0.99586	P10-PT	rs3794422	chr13	113893729	G>A	1316	1310	0.99544	P10-BM	rs3794422	chr13	113893729	G>A	1872	1867	0.99733
P10-BLOOD	rs3857809	chr7	100416139	T>C	827	823	0.99516	P10-PT	rs3857809	chr7	100416139	T>C	1743	1740	0.99828	P10-BM	rs3857809	chr7	100416139	T>C	2381	2380	0.99958
P10-BLOOD	rs41736	chr7	116435768	C>T	4264	3	0.0007	P10-PT	rs41736	chr7	116435768	C>T	4594	0	0	P10-BM	rs41736	chr7	116435768	C>T	5627	26	0.00462
P10-BLOOD	rs4244612	chr8	145741702	C>G	2468	2459	0.99635	P10-PT	rs4244612	chr8	145741702	C>G	4061	4053	0.99803	P10-BM	rs4244612	chr8	145741702	C>G	4617	4607	0.99783
P10-BLOOD	rs4607417	chr6	41978274	C>T	2531	5	0.00198	P10-PT	rs4607417	chr6	41978274	C>T	4602	1	0.00022	P10-BM	rs4607417	chr6	41978274	C>T	6452	0	0
P10-BLOOD	rs4647887	chr17	74558806	A>G	1312	0	0	P10-PT	rs4647887	chr17	74558806	A>G	3466	2	0.00058	P10-BM	rs4647887	chr17	74558806	A>G	4701	0	0
P10-BLOOD	rs62456182	chr7	6038722	T>C	905	904	0.9989	P10-PT	rs62456182	chr7	6038722	T>C	1858	1849	0.99516	P10-BM	rs62456182	chr7	6038722	T>C	3386	3377	0.99734
P10-BLOOD	rs641936	chr11	94197260	A>G	863	2	0.00232	P10-PT	rs641936	chr11	94197260	A>G	1041	0	0	P10-BM	rs641936	chr11	94197260	A>G	1376	0	0
P10-BLOOD	rs6443222	chr3	9163267	C>T	2633	2619	0.99468	P10-PT	rs6443222	chr3	9163267	C>T	4322	4317	0.99884	P10-BM	rs6443222	chr3	9163267	C>T	6629	6624	0.99925
P10-BLOOD	rs663651	chr18	42456653	G>A	2559	3	0.00117	P10-PT	rs663651	chr18	42456653	G>A	3733	5	0.00134	P10-BM	rs663651	chr18	42456653	G>A	3928	5	0.00127
P10-BLOOD	rs7026388	chr9	8518143	T>C	2548	0	0	P10-PT	rs7026388	chr9	8518143	T>C	3553	0	0	P10-BM	rs7026388	chr9	8518143	T>C	5307	0	0
P10-BLOOD	rs7328030	chr13	112269444	C>A	1289	1273	0.98759	P10-PT	rs7328030	chr13	112269444	C>A	1439	1439	1	P10-BM	rs7328030	chr13	112269444	C>A	1701	1701	1
P10-BLOOD	rs7532151	chr1	89388944	A>C	948	1	0.00105	P10-PT	rs7532151	chr1	89388944	A>C	1313	0	0	P10-BM	rs7532151	chr1	89388944	A>C	2146	0	0
P10-BLOOD	rs7652776	chr3	2741024	G>C	1759	0	0	P10-PT	rs7652776	chr3	2741024	G>C	2348	4	0.0017	P10-BM	rs7652776	chr3	2741024	G>C	3068	1	0.00033
P10-BLOOD	rs7839934	chr8	144941181	G>C	2490	2	0.0008	P10-PT	rs7839934	chr8	144941181	G>C	4425	0	0	P10-BM	rs7839934	chr8	144941181	G>C	4983	1	0.0002
P10-BLOOD	rs7955902	chr12	40645257	C>A	1002	998	0.99601	P10-PT	rs7955902	chr12	40645257	C>A	1014	1012	0.99803	P10-BM	rs7955902	chr12	40645257	C>A	1453	1451	0.99862
P10-BLOOD	rs8113496	chr19	29820529	A>G	2277	0	0	P10-PT	rs8113496	chr19	29820529	A>G	3664	0	0	P10-BM	rs8113496	chr19	29820529	A>G	6283	0	0
P10-BLOOD	rs9344	chr11	69462910	G>A	1759	0	0	P10-PT	rs9344	chr11	69462910	G>A	3338	6	0.0018	P10-BM	rs9344	chr11	69462910	G>A	4942	7	0.00142
P10-BLOOD	rs9549365	chr13	113907391	A>G	694	690	0.99424	P10-PT	rs9549365	chr13	113907391	A>G	1135	1129	0.99471	P10-BM	rs9549365	chr13	113907391	A>G	1226	1221	0.99592
P10-BLOOD	rs9617050	chr22	50708731	A>G	473	472	0.99789	P10-PT	rs9617050	chr22	50708731	A>G	775	774	0.99871	P10-BM	rs9617050	chr22	50708731	A>G	1453	1451	0.99862
P10-BLOOD	rs9639168	chr7	13978809	T>C	1932	0	0	P10-PT	rs9639168	chr7	13978809	T>C	2140	8	0.00374	P10-BM	rs9639168	chr7	13978809	T>C	4907	0	0
P10-BLOOD	rs974144	chr11	85968623	C>T	922	0	0	P10-PT	rs974144	chr11	85968623	C>T	1359	0	0	P10-BM	rs974144	chr11	85968623	C>T	1593	0	0
P11-BLOOD	rs1048108	chr2	215674224	G>A	2280	2252	0.98772	P11-PT	rs1048108	chr2	215674224	G>A	6410	6403	0.99891	P11-BM	rs1048108	chr2	215674224	G>A	7263	7254	0.99876
P11-BLOOD	rs11062385	chr12	427575	A>G	1716	1707	0.99476	P11-PT	rs11062385	chr12	427575	A>G	5284	5266	0.99659	P11-BM	rs11062385	chr12	427575	A>G	6123	6105	0.99706
P11-BLOOD	rs1129293	chr7	106513011	C>T	1044	1	0.00096	P11-PT	rs1129293	chr7	106513011	C>T	3416	5	0.00146	P11-BM	rs1129293	chr7	106513011	C>T	4306	4	0.00093
P11-BLOOD	rs1136410	chr1	226555302	A>G	848	1	0.00118	P11-PT	rs1136410	chr1	226555302	A>G	2814	5	0.00178	P11-BM	rs1136410	chr1	226555302	A>G	3596	3	0.00083
P11-BLOOD	rs11466512	chr3	30713126	T>A	945	7	0.00741	P11-PT	rs11466512	chr3	30713126	T>A	3560	0	0	P11-BM	rs11466512	chr3	30713126	T>A	3599	6	0.00167
P11-BLOOD	rs11543979	chr1	201981218	C>G	1854	1843	0.99407	P11-PT	rs11543979	chr1	201981218	C>G	4770	4765	0.99895	P11-BM	rs11543979	chr1	201981218	C>G	6353	6340	0.99795
P11-BLOOD	rs12055782	chr6	128312033	A>G	633	0	0	P11-PT	rs12055782	chr6	128312033	A>G	1550	0	0	P11-BM	rs12055782	chr6	128312033	A>G	1556	0	0
P11-BLOOD	rs12059562	chr1	206665052	C>T	1044	2	0.00192	P11-PT	rs12059562	chr1	206665052	C>T	2771	1	0.00036	P11-BM	rs12059562	chr1	206665052	C>T	3499	6	0.00171
P11-BLOOD	rs12294913	chr11	64004643	C>G	450	447	0.99333	P11-PT	rs12294913	chr11	64004643	C>G	1564	1562	0.99872	P11-BM	rs12294913	chr11	64004643	C>G	1260	1254	0.99524
P11-BLOOD	rs12312266	chr12	18649057	C>T	835	831	0.99521	P11-PT	rs12312266	chr12	18649057	C>T	2080	2073	0.99663	P11-BM	rs12312266	chr12	18649057	C>T	2147	2146	0.99953
P11-BLOOD	rs12461253	chr19	31769763	G>A	1782	1	0.00056	P11-PT	rs12461253	chr19	31769763	G>A	5509	2	0.00036	P11-BM	rs12461253	chr19	31769763	G>A	5437	4	0.00074
P11-BLOOD	rs13035	chr12	21623122	T>G	686	681	0.99271	P11-PT	rs13035	chr12	21623122	T>G	2394	2393	0.99958	P11-BM	rs13035	chr12	21623122	T>G	2371	2363	0.99663
P11-BLOOD	rs17497475	chr4	19242239	C>A	1070	2	0.00187	P11-PT	rs17497475	chr4	19242239	C>A	2456	3	0.00122	P11-BM	rs17497475	chr4	19242239	C>A	2171	4	0.00184
P11-BLOOD	rs1799817	chr19	7125297	G>A	883	876	0.99207	P11-PT	rs1799817	chr19	7125297	G>A	2420	2417	0.99876	P11-BM	rs1799817	chr19	7125297	G>A	2380	2369	0.99538
P11-BLOOD	rs1799966	chr17	41223094	T>C	1588	0	0	P11-PT	rs1799966	chr17	41223094	T>C	5241	1	0.00019	P11-BM	rs1799966	chr17	41223094	T>C	5563	0	0
P11-BLOOD	rs1801270	chr6	36651971	C>A	1849	4	0.00216	P11-PT	rs1801270	chr6	36651971	C>A	4620	1	0.00022	P11-BM	rs1801270	chr6	36651971	C>A	6169	6	0.00097
P11-BLOOD	rs1801474	chr6	162622197	C>T	1457	2	0.00137	P11-PT	rs1801474	chr6	162622197	C>T	4418	16	0.00362	P11-BM	rs1801474	chr6	162622197	C>T	5134	7	0.00136
P11-BLOOD	rs1805097	chr13	110435231	C>T	2170	0	0	P11-PT	rs1805097	chr13	110435231	C>T	4935	0	0	P11-BM	rs1805097	chr13	110435231	C>T	4473	0	0
P11-BLOOD	rs1805794	chr8	90990479	C>G	649	648	0.99846	P11-PT	rs1805794	chr8	90990479	C>G	1474	1470	0.99729	P11-BM	rs1805794	chr8	90990479	C>G	1681	1680	0.99941
P11-BLOOD	rs1870377	chr4	55972974	T>A	461	460	0.99783	P11-PT	rs1870377	chr4	55972974	T>A	1179	1177	0.9983	P11-BM	rs1870377	chr4	55972974	T>A	1001	1001	1
P11-BLOOD	rs2070094	chr2	215632255	C>T	1629	1624	0.99693	P11-PT	rs2070094	chr2	215632255	C>T	4530	4521	0.99801	P11-BM	rs2070094	chr2	215632255	C>T	4529	4520	0.99801
P11-BLOOD	rs2071313	chr11	64572602	G>A	2159	2	0.00093	P11-PT	rs2071313	chr11	64572602	G>A	5715	6	0.00105	P11-BM	rs2071313	chr11	64572602	G>A	6275	4	0.00064
P11-BLOOD	rs2074566	chr7	26224668	C>T	1739	3	0.00173	P11-PT	rs2074566	chr7	26224668	C>T	5815	12	0.00206	P11-BM	rs2074566	chr7	26224668	C>T	6395	4	0.00063
P11-BLOOD	rs2076578	chr22	41569609	C>T	538	535	0.99442	P11-PT	rs2076578	chr22	41569609	C>T	1912	1911	0.99948	P11-BM	rs2076578	chr22	41569609	C>T	2796	2794	0.99928
P11-BLOOD	rs2077647	chr6	152129077	T>C	1230	0	0	P11-PT	rs2077647	chr6	152129077	T>C	3926	3	0.00076	P11-BM	rs2077647	chr6	152129077	T>C	4781	0	0
P11-BLOOD	rs2227931	chr3	142222284	A>G	520	518	0.99615	P11-PT	rs2227931	chr3	142222284	A>G	1169	1162	0.99401	P11-BM	rs2227931	chr3	142222284	A>G	1216	1211	0.99589
P11-BLOOD	rs2227982	chr2	242793433	G>A	946	0	0	P11-PT	rs2227982	chr2	242793433	G>A	2172	2	0.00092	P11-BM	rs2227982	chr2	242793433	G>A	2081	8	0.00384
P11-BLOOD	rs2227983	chr7	55229255	G>A	3182	3171	0.99654	P11-PT	rs2227983	chr7	55229255	G>A	10118	10101	0.99832	P11-BM	rs2227983	chr7	55229255	G>A	14907	14882	0.99832
P11-BLOOD	rs2229765	chr15	99478225	G>A	1755	1	0.00057	P11-PT	rs2229765	chr15	99478225	G>A	5313	0	0	P11-BM	rs2229765	chr15	99478225	G>A	5567	2	0.00036
P11-BLOOD	rs2230653	chr6	26056604	G>A	1205	1197	0.99336	P11-PT	rs2230653	chr6	26056604	G>A	4028	4022	0.99851	P11-BM	rs2230653	chr6	26056604	G>A	5001	4996	0.999
P11-BLOOD	rs2230930	chr17	1782957	C>T	1539	0	0	P11-PT	rs2230930	chr17	1782957	C>T	6229	4	0.00064	P11-BM	rs2230930	chr17	1782957	C>T	7094	7	0.00099
P11-BLOOD	rs2240308	chr17	63554591	G>A	1879	2	0.00106	P11-PT	rs2240308	chr17	63554591	G>A	5262	6	0.00114	P11-BM	rs2240308	chr17	63554591	G>A	6463	7	0.00108
P11-BLOOD	rs2242522	chr19	36228954	G>T	607	602	0.99176	P11-PT	rs2242522	chr19	36228954	G>T	1934	1934	1	P11-BM	rs2242522	chr19	36228954	G>T	1858	1857	0.99946
P11-BLOOD	rs2251219	chr3	52584787	T>C	1455	5	0.00344	P11-PT	rs2251219	chr3	52584787	T>C	4760	2	0.00042	P11-BM	rs2251219	chr3	52584787	T>C	4131	1	0.00024
P11-BLOOD	rs2259820	chr12	121435342	C>T	2231	2221	0.99552	P11-PT	rs2259820	chr12	121435342	C>T	5481	5472	0.99836	P11-BM	rs2259820	chr12	121435342	C>T	5655	5650	0.99912
P11-BLOOD	rs2267708	chr7	124392512	C>T	1293	1288	0.99613	P11-PT	rs2267708	chr7	124392512	C>T	3958	3953	0.99874	P11-BM	rs2267708	chr7	124392512	C>T	4732	4725	0.99852
P11-BLOOD	rs2294714	chr1	6257826	T>C	591	587	0.99323	P11-PT	rs2294714	chr1	6257826	T>C	2095	2087	0.99618	P11-BM	rs2294714	chr1	6257826	T>C	2357	2345	0.99491
P11-BLOOD	rs2302603	chr19	17941294	T>C	569	569	1	P11-PT	rs2302603	chr19	17941294	T>C	1519	1519	1	P11-BM	rs2302603	chr19	17941294	T>C	1419	1414	0.99648
P11-BLOOD	rs2813838	chr7	24149292	C>G	630	624	0.99048	P11-PT	rs2813838	chr7	24149292	C>G	1696	1691	0.99705	P11-BM	rs2813838	chr7	24149292	C>G	2104	2085	0.99097
P11-BLOOD	rs3218651	chr3	121208176	T>C	1706	0	0	P11-PT	rs3218651	chr3	121208176	T>C	3590	4	0.00111	P11-BM	rs3218651	chr3	121208176	T>C	3750	0	0
P11-BLOOD	rs3733875	chr5	176637240	G>T	1481	1469	0.9919	P11-PT	rs3733875	chr5	176637240	G>T	4585	4570	0.99673	P11-BM	rs3733875	chr5	176637240	G>T	4984	4967	0.99659
P11-BLOOD	rs3744093	chr17	56492800	T>C	2096	2084	0.99427	P11-PT	rs3744093	chr17	56492800	T>C	9612	9610	0.99979	P11-BM	rs3744093	chr17	56492800	T>C	11198	11177	0.99812
P11-BLOOD	rs3747636	chr1	204403659	A>G	1674	0	0	P11-PT	rs3747636	chr1	204403659	A>G	5744	1	0.00017	P11-BM	rs3747636	chr1	204403659	A>G	8344	6	0.00072
P11-BLOOD	rs3749234	chr3	176765269	T>C	886	0	0	P11-PT	rs3749234	chr3	176765269	T>C	2444	0	0	P11-BM	rs3749234	chr3	176765269	T>C	2284	0	0
P11-BLOOD	rs3794422	chr13	113893729	G>A	531	0	0	P11-PT	rs3794422	chr13	113893729	G>A	1660	0	0	P11-BM	rs3794422	chr13	113893729	G>A	1837	0	0
P11-BLOOD	rs3808565	chr8	26227640	A>G	952	950	0.9979	P11-PT	rs3808565	chr8	26227640	A>G	2647	2646	0.99962	P11-BM	rs3808565	chr8	26227640	A>G	2562	2554	0.99688
P11-BLOOD	rs3857809	chr7	100416139	T>C	639	635	0.99374	P11-PT	rs3857809	chr7	100416139	T>C	1458	1458	1	P11-BM	rs3857809	chr7	100416139	T>C	2177	2174	0.99862
P11-BLOOD	rs41736	chr7	116435768	C>T	2694	2685	0.99666	P11-PT	rs41736	chr7	116435768	C>T	7902	7892	0.99873	P11-BM	rs41736	chr7	116435768	C>T	9764	9761	0.99969
P11-BLOOD	rs4883918	chr13	73350079	T>C	791	786	0.99368	P11-PT	rs4883918	chr13	73350079	T>C	1837	1835	0.99891	P11-BM	rs4883918	chr13	73350079	T>C	1574	1571	0.99809
P11-BLOOD	rs56188706	chr5	180057356	C>G	568	1	0.00176	P11-PT	rs56188706	chr5	180057356	C>G	1348	0	0	P11-BM	rs56188706	chr5	180057356	C>G	1468	10	0.00681
P11-BLOOD	rs62456182	chr7	6038722	T>C	657	1	0.00152	P11-PT	rs62456182	chr7	6038722	T>C	2027	0	0	P11-BM	rs62456182	chr7	6038722	T>C	2517	2	0.00079
P11-BLOOD	rs641936	chr11	94197260	A>G	640	0	0	P11-PT	rs641936	chr11	94197260	A>G	1298	6	0.00462	P11-BM	rs641936	chr11	94197260	A>G	1482	0	0
P11-BLOOD	rs663651	chr18	42456653	G>A	1791	8	0.00447	P11-PT	rs663651	chr18	42456653	G>A	7561	10	0.00132	P11-BM	rs663651	chr18	42456653	G>A	8416	12	0.00143
P11-BLOOD	rs7023954	chr9	21816758	G>A	896	895	0.99888	P11-PT	rs7023954	chr9	21816758	G>A	2156	2150	0.99722	P11-BM	rs7023954	chr9	21816758	G>A	1457	1457	1
P11-BLOOD	rs7532151	chr1	89388944	A>C	769	2	0.0026	P11-PT	rs7532151	chr1	89388944	A>C	1989	0	0	P11-BM	rs7532151	chr1	89388944	A>C	1984	0	0
P11-BLOOD	rs7839934	chr8	144941181	G>C	1410	1406	0.99716	P11-PT	rs7839934	chr8	144941181	G>C	3449	3447	0.99942	P11-BM	rs7839934	chr8	144941181	G>C	3820	3815	0.99869
P11-BLOOD	rs7955902	chr12	40645257	C>A	740	734	0.99189	P11-PT	rs7955902	chr12	40645257	C>A	2024	2022	0.99901	P11-BM	rs7955902	chr12	40645257	C>A	2160	2153	0.99676
P11-BLOOD	rs9344	chr11	69462910	G>A	1288	1284	0.99689	P11-PT	rs9344	chr11	69462910	G>A	2679	2675	0.99851	P11-BM	rs9344	chr11	69462910	G>A	2983	2980	0.99899
P11-BLOOD	rs9534262	chr13	32936646	T>C	866	1	0.00115	P11-PT	rs9534262	chr13	32936646	T>C	2311	0	0	P11-BM	rs9534262	chr13	32936646	T>C	2172	0	0
P11-BLOOD	rs9549365	chr13	113907391	A>G	492	0	0	P11-PT	rs9549365	chr13	113907391	A>G	1377	0	0	P11-BM	rs9549365	chr13	113907391	A>G	1302	0	0
P11-BLOOD	rs9639168	chr7	13978809	T>C	1364	0	0	P11-PT	rs9639168	chr7	13978809	T>C	4022	3	0.00075	P11-BM	rs9639168	chr7	13978809	T>C	4410	13	0.00295
P11-BLOOD	rs974144	chr11	85968623	C>T	828	0	0	P11-PT	rs974144	chr11	85968623	C>T	2194	3	0.00137	P11-BM	rs974144	chr11	85968623	C>T	2018	0	0
P12-BLOOD	rs1048108	chr2	215674224	G>A	3845	4	0.00104	P12-PT	rs1048108	chr2	215674224	G>A	4415	1	0.00023	P12-BM	rs1048108	chr2	215674224	G>A	7175	10	0.00139
P12-BLOOD	rs1048771	chr1	46743900	C>T	2919	0	0	P12-PT	rs1048771	chr1	46743900	C>T	4108	0	0	P12-BM	rs1048771	chr1	46743900	C>T	5871	6	0.00102
P12-BLOOD	rs11062385	chr12	427575	A>G	3130	0	0	P12-PT	rs11062385	chr12	427575	A>G	4419	0	0	P12-BM	rs11062385	chr12	427575	A>G	4305	0	0
P12-BLOOD	rs1128919	chr2	148657117	G>A	1880	1880	1	P12-PT	rs1128919	chr2	148657117	G>A	1564	1555	0.99425	P12-BM	rs1128919	chr2	148657117	G>A	1552	1551	0.99936
P12-BLOOD	rs1129293	chr7	106513011	C>T	1532	1527	0.99674	P12-PT	rs1129293	chr7	106513011	C>T	2576	2565	0.99573	P12-BM	rs1129293	chr7	106513011	C>T	2870	2862	0.99721
P12-BLOOD	rs1130233	chr14	105239894	C>T	1591	1570	0.9868	P12-PT	rs1130233	chr14	105239894	C>T	1589	1573	0.98993	P12-BM	rs1130233	chr14	105239894	C>T	2617	2573	0.98319
P12-BLOOD	rs1136410	chr1	226555302	A>G	1486	1484	0.99865	P12-PT	rs1136410	chr1	226555302	A>G	2351	2347	0.9983	P12-BM	rs1136410	chr1	226555302	A>G	3574	3561	0.99636
P12-BLOOD	rs11543979	chr1	201981218	C>G	3250	0	0	P12-PT	rs11543979	chr1	201981218	C>G	4945	0	0	P12-BM	rs11543979	chr1	201981218	C>G	7455	1	0.00013
P12-BLOOD	rs12294913	chr11	64004643	C>G	728	726	0.99725	P12-PT	rs12294913	chr11	64004643	C>G	1008	1006	0.99802	P12-BM	rs12294913	chr11	64004643	C>G	1207	1205	0.99834
P12-BLOOD	rs12312266	chr12	18649057	C>T	1599	1598	0.99937	P12-PT	rs12312266	chr12	18649057	C>T	1752	1751	0.99943	P12-BM	rs12312266	chr12	18649057	C>T	1386	1384	0.99856
P12-BLOOD	rs12461253	chr19	31769763	G>A	2906	2906	1	P12-PT	rs12461253	chr19	31769763	G>A	3449	3448	0.99971	P12-BM	rs12461253	chr19	31769763	G>A	5166	5142	0.99535
P12-BLOOD	rs1293288	chr8	11718528	T>C	2088	2087	0.99952	P12-PT	rs1293288	chr8	11718528	T>C	1705	1703	0.99883	P12-BM	rs1293288	chr8	11718528	T>C	1770	1765	0.99718
P12-BLOOD	rs13035	chr12	21623122	T>G	1558	1555	0.99807	P12-PT	rs13035	chr12	21623122	T>G	1795	1789	0.99666	P12-BM	rs13035	chr12	21623122	T>G	1720	1718	0.99884
P12-BLOOD	rs13184586	chr5	161119125	C>G	4108	0	0	P12-PT	rs13184586	chr5	161119125	C>G	5311	0	0	P12-BM	rs13184586	chr5	161119125	C>G	5646	2	0.00035
P12-BLOOD	rs1567962	chr17	78919558	C>T	1367	1	0.00073	P12-PT	rs1567962	chr17	78919558	C>T	1961	0	0	P12-BM	rs1567962	chr17	78919558	C>T	3034	0	0
P12-BLOOD	rs17497475	chr4	19242239	C>A	1419	1419	1	P12-PT	rs17497475	chr4	19242239	C>A	1094	1091	0.99726	P12-BM	rs17497475	chr4	19242239	C>A	1176	1175	0.99915
P12-BLOOD	rs17655	chr13	103528002	G>C	2932	0	0	P12-PT	rs17655	chr13	103528002	G>C	2774	2	0.00072	P12-BM	rs17655	chr13	103528002	G>C	2637	0	0
P12-BLOOD	rs1799966	chr17	41223094	T>C	2886	2881	0.99827	P12-PT	rs1799966	chr17	41223094	T>C	2817	2808	0.99681	P12-BM	rs1799966	chr17	41223094	T>C	3077	3071	0.99805
P12-BLOOD	rs1801270	chr6	36651971	C>A	2965	2	0.00067	P12-PT	rs1801270	chr6	36651971	C>A	5168	6	0.00116	P12-BM	rs1801270	chr6	36651971	C>A	8235	10	0.00121
P12-BLOOD	rs1805794	chr8	90990479	C>G	1192	0	0	P12-PT	rs1805794	chr8	90990479	C>G	1441	0	0	P12-BM	rs1805794	chr8	90990479	C>G	1350	0	0
P12-BLOOD	rs1870377	chr4	55972974	T>A	786	785	0.99873	P12-PT	rs1870377	chr4	55972974	T>A	676	676	1	P12-BM	rs1870377	chr4	55972974	T>A	553	552	0.99819
P12-BLOOD	rs2070094	chr2	215632255	C>T	3156	0	0	P12-PT	rs2070094	chr2	215632255	C>T	3115	2	0.00064	P12-BM	rs2070094	chr2	215632255	C>T	2690	4	0.00149
P12-BLOOD	rs2071313	chr11	64572602	G>A	3233	4	0.00124	P12-PT	rs2071313	chr11	64572602	G>A	3337	1	0.0003	P12-BM	rs2071313	chr11	64572602	G>A	5265	8	0.00152
P12-BLOOD	rs2075607	chr19	1222012	G>C	1736	0	0	P12-PT	rs2075607	chr19	1222012	G>C	1410	0	0	P12-BM	rs2075607	chr19	1222012	G>C	1965	1	0.00051
P12-BLOOD	rs2075784	chr12	133263825	G>A	1130	0	0	P12-PT	rs2075784	chr12	133263825	G>A	1415	0	0	P12-BM	rs2075784	chr12	133263825	G>A	1646	2	0.00122
P12-BLOOD	rs2227931	chr3	142222284	A>G	839	0	0	P12-PT	rs2227931	chr3	142222284	A>G	686	0	0	P12-BM	rs2227931	chr3	142222284	A>G	744	0	0
P12-BLOOD	rs2227982	chr2	242793433	G>A	1597	1	0.00063	P12-PT	rs2227982	chr2	242793433	G>A	1050	0	0	P12-BM	rs2227982	chr2	242793433	G>A	1573	8	0.00509
P12-BLOOD	rs2229765	chr15	99478225	G>A	2564	2557	0.99727	P12-PT	rs2229765	chr15	99478225	G>A	2930	2926	0.99863	P12-BM	rs2229765	chr15	99478225	G>A	3537	3518	0.99463
P12-BLOOD	rs2230653	chr6	26056604	G>A	2167	2165	0.99908	P12-PT	rs2230653	chr6	26056604	G>A	4396	4388	0.99818	P12-BM	rs2230653	chr6	26056604	G>A	7902	7885	0.99785
P12-BLOOD	rs2240308	chr17	63554591	G>A	3225	3222	0.99907	P12-PT	rs2240308	chr17	63554591	G>A	4816	4809	0.99855	P12-BM	rs2240308	chr17	63554591	G>A	7811	7793	0.9977
P12-BLOOD	rs2259820	chr12	121435342	C>T	3764	3754	0.99734	P12-PT	rs2259820	chr12	121435342	C>T	3632	3625	0.99807	P12-BM	rs2259820	chr12	121435342	C>T	6514	6504	0.99846
P12-BLOOD	rs2290103	chr12	78531156	A>G	1680	1677	0.99821	P12-PT	rs2290103	chr12	78531156	A>G	1831	1831	1	P12-BM	rs2290103	chr12	78531156	A>G	2122	2119	0.99859
P12-BLOOD	rs2294714	chr1	6257826	T>C	1105	1100	0.99548	P12-PT	rs2294714	chr1	6257826	T>C	1287	1280	0.99456	P12-BM	rs2294714	chr1	6257826	T>C	1156	1150	0.99481
P12-BLOOD	rs2302603	chr19	17941294	T>C	932	932	1	P12-PT	rs2302603	chr19	17941294	T>C	803	797	0.99253	P12-BM	rs2302603	chr19	17941294	T>C	1250	1239	0.9912
P12-BLOOD	rs2813838	chr7	24149292	C>G	1183	0	0	P12-PT	rs2813838	chr7	24149292	C>G	1485	0	0	P12-BM	rs2813838	chr7	24149292	C>G	1552	0	0
P12-BLOOD	rs3218651	chr3	121208176	T>C	2860	0	0	P12-PT	rs3218651	chr3	121208176	T>C	2099	0	0	P12-BM	rs3218651	chr3	121208176	T>C	2049	3	0.00146
P12-BLOOD	rs3219489	chr1	45797505	C>G	2483	0	0	P12-PT	rs3219489	chr1	45797505	C>G	2101	4	0.0019	P12-BM	rs3219489	chr1	45797505	C>G	3012	9	0.00299
P12-BLOOD	rs357564	chr9	98209594	G>A	2894	0	0	P12-PT	rs357564	chr9	98209594	G>A	3246	2	0.00062	P12-BM	rs357564	chr9	98209594	G>A	5164	14	0.00271
P12-BLOOD	rs3749234	chr3	176765269	T>C	1544	0	0	P12-PT	rs3749234	chr3	176765269	T>C	2026	0	0	P12-BM	rs3749234	chr3	176765269	T>C	2091	0	0
P12-BLOOD	rs3794422	chr13	113893729	G>A	922	0	0	P12-PT	rs3794422	chr13	113893729	G>A	1189	9	0.00757	P12-BM	rs3794422	chr13	113893729	G>A	2200	4	0.00182
P12-BLOOD	rs4647887	chr17	74558806	A>G	1597	0	0	P12-PT	rs4647887	chr17	74558806	A>G	2709	1	0.00037	P12-BM	rs4647887	chr17	74558806	A>G	3781	0	0
P12-BLOOD	rs4883918	chr13	73350079	T>C	1461	1458	0.99795	P12-PT	rs4883918	chr13	73350079	T>C	1079	1077	0.99815	P12-BM	rs4883918	chr13	73350079	T>C	1197	1194	0.99749
P12-BLOOD	rs56188706	chr5	180057356	C>G	1017	1016	0.99902	P12-PT	rs56188706	chr5	180057356	C>G	820	819	0.99878	P12-BM	rs56188706	chr5	180057356	C>G	1144	1141	0.99738
P12-BLOOD	rs641936	chr11	94197260	A>G	1180	1174	0.99492	P12-PT	rs641936	chr11	94197260	A>G	880	869	0.9875	P12-BM	rs641936	chr11	94197260	A>G	731	722	0.98769
P12-BLOOD	rs6443222	chr3	9163267	C>T	2983	2	0.00067	P12-PT	rs6443222	chr3	9163267	C>T	3640	3	0.00082	P12-BM	rs6443222	chr3	9163267	C>T	6020	13	0.00216
P12-BLOOD	rs663651	chr18	42456653	G>A	3377	1	0.0003	P12-PT	rs663651	chr18	42456653	G>A	2967	3	0.00101	P12-BM	rs663651	chr18	42456653	G>A	2307	2	0.00087
P12-BLOOD	rs7023954	chr9	21816758	G>A	1597	0	0	P12-PT	rs7023954	chr9	21816758	G>A	1560	8	0.00513	P12-BM	rs7023954	chr9	21816758	G>A	1220	1	0.00082
P12-BLOOD	rs7026388	chr9	8518143	T>C	3211	3202	0.9972	P12-PT	rs7026388	chr9	8518143	T>C	3391	3380	0.99676	P12-BM	rs7026388	chr9	8518143	T>C	6383	6358	0.99608
P12-BLOOD	rs7328030	chr13	112269444	C>A	1766	2	0.00113	P12-PT	rs7328030	chr13	112269444	C>A	1651	5	0.00303	P12-BM	rs7328030	chr13	112269444	C>A	1631	5	0.00307
P12-BLOOD	rs734075	chr12	4497047	C>A	1833	1	0.00055	P12-PT	rs734075	chr12	4497047	C>A	2551	2	0.00078	P12-BM	rs734075	chr12	4497047	C>A	2082	4	0.00192
P12-BLOOD	rs7652776	chr3	2741024	G>C	2309	0	0	P12-PT	rs7652776	chr3	2741024	G>C	2573	0	0	P12-BM	rs7652776	chr3	2741024	G>C	2757	2	0.00073
P12-BLOOD	rs7839934	chr8	144941181	G>C	2380	0	0	P12-PT	rs7839934	chr8	144941181	G>C	2304	2	0.00087	P12-BM	rs7839934	chr8	144941181	G>C	3537	10	0.00283
P12-BLOOD	rs7955902	chr12	40645257	C>A	1486	1482	0.99731	P12-PT	rs7955902	chr12	40645257	C>A	1397	1395	0.99857	P12-BM	rs7955902	chr12	40645257	C>A	1426	1423	0.9979
P12-BLOOD	rs9549365	chr13	113907391	A>G	842	0	0	P12-PT	rs9549365	chr13	113907391	A>G	847	0	0	P12-BM	rs9549365	chr13	113907391	A>G	964	0	0
P12-BLOOD	rs9617050	chr22	50708731	A>G	512	0	0	P12-PT	rs9617050	chr22	50708731	A>G	479	6	0.01253	P12-BM	rs9617050	chr22	50708731	A>G	580	0	0
P12-BLOOD	rs9639168	chr7	13978809	T>C	2330	0	0	P12-PT	rs9639168	chr7	13978809	T>C	2880	2	0.00069	P12-BM	rs9639168	chr7	13978809	T>C	3012	2	0.00066
P12-BLOOD	rs974144	chr11	85968623	C>T	1271	0	0	P12-PT	rs974144	chr11	85968623	C>T	923	0	0	P12-BM	rs974144	chr11	85968623	C>T	899	0	0
P13-BLOOD	rs1048108	chr2	215674224	G>A	4342	4332	0.9977	P13-PT	rs1048108	chr2	215674224	G>A	9780	9764	0.99836	P13-BM	rs1048108	chr2	215674224	G>A	6912	6878	0.99508
P13-BLOOD	rs1048771	chr1	46743900	C>T	3669	0	0	P13-PT	rs1048771	chr1	46743900	C>T	11128	0	0	P13-BM	rs1048771	chr1	46743900	C>T	5640	20	0.00355
P13-BLOOD	rs11062385	chr12	427575	A>G	3115	3111	0.99872	P13-PT	rs11062385	chr12	427575	A>G	6305	6283	0.99651	P13-BM	rs11062385	chr12	427575	A>G	1840	1838	0.99891
P13-BLOOD	rs1128919	chr2	148657117	G>A	1751	1751	1	P13-PT	rs1128919	chr2	148657117	G>A	1762	1749	0.99262	P13-BM	rs1128919	chr2	148657117	G>A	1266	1264	0.99842
P13-BLOOD	rs1129293	chr7	106513011	C>T	1699	1696	0.99823	P13-PT	rs1129293	chr7	106513011	C>T	3102	3099	0.99903	P13-BM	rs1129293	chr7	106513011	C>T	1960	1950	0.9949
P13-BLOOD	rs1130233	chr14	105239894	C>T	2477	0	0	P13-PT	rs1130233	chr14	105239894	C>T	7556	0	0	P13-BM	rs1130233	chr14	105239894	C>T	5009	16	0.00319
P13-BLOOD	rs1136410	chr1	226555302	A>G	1955	0	0	P13-PT	rs1136410	chr1	226555302	A>G	3607	0	0	P13-BM	rs1136410	chr1	226555302	A>G	2512	4	0.00159
P13-BLOOD	rs11466512	chr3	30713126	T>A	1991	2	0.001	P13-PT	rs11466512	chr3	30713126	T>A	3117	3	0.00096	P13-BM	rs11466512	chr3	30713126	T>A	1313	4	0.00305
P13-BLOOD	rs12312266	chr12	18649057	C>T	1784	0	0	P13-PT	rs12312266	chr12	18649057	C>T	1864	5	0.00268	P13-BM	rs12312266	chr12	18649057	C>T	866	9	0.01039
P13-BLOOD	rs12461253	chr19	31769763	G>A	3567	0	0	P13-PT	rs12461253	chr19	31769763	G>A	12954	12	0.00093	P13-BM	rs12461253	chr19	31769763	G>A	5077	42	0.00827
P13-BLOOD	rs1293288	chr8	11718528	T>C	2640	1	0.00038	P13-PT	rs1293288	chr8	11718528	T>C	2402	0	0	P13-BM	rs1293288	chr8	11718528	T>C	1398	11	0.00787
P13-BLOOD	rs13035	chr12	21623122	T>G	1480	4	0.0027	P13-PT	rs13035	chr12	21623122	T>G	1601	1	0.00062	P13-BM	rs13035	chr12	21623122	T>G	686	13	0.01895
P13-BLOOD	rs1350191	chr4	154807324	C>T	1793	1792	0.99944	P13-PT	rs1350191	chr4	154807324	C>T	1334	1332	0.9985	P13-BM	rs1350191	chr4	154807324	C>T	1011	1001	0.99011
P13-BLOOD	rs1799817	chr19	7125297	G>A	2237	0	0	P13-PT	rs1799817	chr19	7125297	G>A	3517	2	0.00057	P13-BM	rs1799817	chr19	7125297	G>A	1734	6	0.00346
P13-BLOOD	rs1799966	chr17	41223094	T>C	3465	3460	0.99856	P13-PT	rs1799966	chr17	41223094	T>C	4426	4415	0.99751	P13-BM	rs1799966	chr17	41223094	T>C	2423	2409	0.99422
P13-BLOOD	rs1800880	chr1	156846120	C>T	4063	4002	0.98499	P13-PT	rs1800880	chr1	156846120	C>T	11394	11283	0.99026	P13-BM	rs1800880	chr1	156846120	C>T	8028	7837	0.97621
P13-BLOOD	rs1801270	chr6	36651971	C>A	3265	3264	0.99969	P13-PT	rs1801270	chr6	36651971	C>A	6880	6866	0.99797	P13-BM	rs1801270	chr6	36651971	C>A	8666	8636	0.99654
P13-BLOOD	rs1801474	chr6	162622197	C>T	2499	2	0.0008	P13-PT	rs1801474	chr6	162622197	C>T	3250	3	0.00092	P13-BM	rs1801474	chr6	162622197	C>T	1883	8	0.00425
P13-BLOOD	rs1805097	chr13	110435231	C>T	4082	4069	0.99682	P13-PT	rs1805097	chr13	110435231	C>T	14511	14482	0.998	P13-BM	rs1805097	chr13	110435231	C>T	7739	7689	0.99354
P13-BLOOD	rs2070094	chr2	215632255	C>T	2977	2973	0.99866	P13-PT	rs2070094	chr2	215632255	C>T	3448	3441	0.99797	P13-BM	rs2070094	chr2	215632255	C>T	2157	2155	0.99907
P13-BLOOD	rs2074566	chr7	26224668	C>T	3395	3394	0.99971	P13-PT	rs2074566	chr7	26224668	C>T	7410	7401	0.99879	P13-BM	rs2074566	chr7	26224668	C>T	6048	6043	0.99917
P13-BLOOD	rs2075607	chr19	1222012	G>C	2351	0	0	P13-PT	rs2075607	chr19	1222012	G>C	3902	0	0	P13-BM	rs2075607	chr19	1222012	G>C	2723	51	0.01873
P13-BLOOD	rs2075784	chr12	133263825	G>A	1354	0	0	P13-PT	rs2075784	chr12	133263825	G>A	2599	0	0	P13-BM	rs2075784	chr12	133263825	G>A	2191	0	0
P13-BLOOD	rs2076578	chr22	41569609	C>T	1240	1238	0.99839	P13-PT	rs2076578	chr22	41569609	C>T	2992	2991	0.99967	P13-BM	rs2076578	chr22	41569609	C>T	1069	1056	0.98784
P13-BLOOD	rs2227982	chr2	242793433	G>A	2094	2	0.00096	P13-PT	rs2227982	chr2	242793433	G>A	3903	6	0.00154	P13-BM	rs2227982	chr2	242793433	G>A	3518	29	0.00824
P13-BLOOD	rs2231301	chr14	23777099	G>A	3301	9	0.00273	P13-PT	rs2231301	chr14	23777099	G>A	11228	30	0.00267	P13-BM	rs2231301	chr14	23777099	G>A	7463	28	0.00375
P13-BLOOD	rs2241119	chr14	81558965	A>G	1730	2	0.00116	P13-PT	rs2241119	chr14	81558965	A>G	2330	0	0	P13-BM	rs2241119	chr14	81558965	A>G	1302	4	0.00307
P13-BLOOD	rs2243384	chr6	117678083	A>G	1431	0	0	P13-PT	rs2243384	chr6	117678083	A>G	1424	0	0	P13-BM	rs2243384	chr6	117678083	A>G	641	3	0.00468
P13-BLOOD	rs2251219	chr3	52584787	T>C	2751	4	0.00145	P13-PT	rs2251219	chr3	52584787	T>C	2944	0	0	P13-BM	rs2251219	chr3	52584787	T>C	2132	7	0.00328
P13-BLOOD	rs2259820	chr12	121435342	C>T	4373	4368	0.99886	P13-PT	rs2259820	chr12	121435342	C>T	9555	9538	0.99822	P13-BM	rs2259820	chr12	121435342	C>T	5194	5176	0.99653
P13-BLOOD	rs2290103	chr12	78531156	A>G	1788	1787	0.99944	P13-PT	rs2290103	chr12	78531156	A>G	2370	2367	0.99873	P13-BM	rs2290103	chr12	78531156	A>G	831	796	0.95788
P13-BLOOD	rs2298258	chr1	162737116	C>G	1692	1689	0.99823	P13-PT	rs2298258	chr1	162737116	C>G	2682	2680	0.99925	P13-BM	rs2298258	chr1	162737116	C>G	2836	2818	0.99365
P13-BLOOD	rs2302603	chr19	17941294	T>C	1158	0	0	P13-PT	rs2302603	chr19	17941294	T>C	2740	1	0.00036	P13-BM	rs2302603	chr19	17941294	T>C	2893	19	0.00657
P13-BLOOD	rs2813838	chr7	24149292	C>G	1354	0	0	P13-PT	rs2813838	chr7	24149292	C>G	2961	2	0.00068	P13-BM	rs2813838	chr7	24149292	C>G	2825	6	0.00212
P13-BLOOD	rs3218651	chr3	121208176	T>C	2981	2980	0.99966	P13-PT	rs3218651	chr3	121208176	T>C	2998	2989	0.997	P13-BM	rs3218651	chr3	121208176	T>C	1903	1895	0.9958
P13-BLOOD	rs357564	chr9	98209594	G>A	3985	3960	0.99373	P13-PT	rs357564	chr9	98209594	G>A	13146	13093	0.99597	P13-BM	rs357564	chr9	98209594	G>A	3955	3886	0.98255
P13-BLOOD	rs3741622	chr12	49425978	T>C	3409	3392	0.99501	P13-PT	rs3741622	chr12	49425978	T>C	6507	6473	0.99477	P13-BM	rs3741622	chr12	49425978	T>C	5587	5497	0.98389
P13-BLOOD	rs3749234	chr3	176765269	T>C	1787	1	0.00056	P13-PT	rs3749234	chr3	176765269	T>C	1751	0	0	P13-BM	rs3749234	chr3	176765269	T>C	1313	6	0.00457
P13-BLOOD	rs3756122	chr4	143235865	C>G	1750	0	0	P13-PT	rs3756122	chr4	143235865	C>G	1561	1	0.00064	P13-BM	rs3756122	chr4	143235865	C>G	1366	4	0.00293
P13-BLOOD	rs3808565	chr8	26227640	A>G	1687	0	0	P13-PT	rs3808565	chr8	26227640	A>G	450	0	0	P13-BM	rs3808565	chr8	26227640	A>G	319	10	0.03135
P13-BLOOD	rs41736	chr7	116435768	C>T	5197	0	0	P13-PT	rs41736	chr7	116435768	C>T	9811	29	0.00296	P13-BM	rs41736	chr7	116435768	C>T	13814	18	0.0013
P13-BLOOD	rs4244612	chr8	145741702	C>G	2914	0	0	P13-PT	rs4244612	chr8	145741702	C>G	8966	1	0.00011	P13-BM	rs4244612	chr8	145741702	C>G	6839	47	0.00687
P13-BLOOD	rs4900	chr19	3119239	C>T	2950	2940	0.99661	P13-PT	rs4900	chr19	3119239	C>T	4417	4397	0.99547	P13-BM	rs4900	chr19	3119239	C>T	2523	2494	0.98851
P13-BLOOD	rs543840	chr11	115764486	G>A	2430	0	0	P13-PT	rs543840	chr11	115764486	G>A	2901	2	0.00069	P13-BM	rs543840	chr11	115764486	G>A	2061	18	0.00873
P13-BLOOD	rs62456182	chr7	6038722	T>C	1478	1472	0.99594	P13-PT	rs62456182	chr7	6038722	T>C	3619	3601	0.99503	P13-BM	rs62456182	chr7	6038722	T>C	1594	1564	0.98118
P13-BLOOD	rs6443222	chr3	9163267	C>T	3407	2	0.00059	P13-PT	rs6443222	chr3	9163267	C>T	6403	12	0.00187	P13-BM	rs6443222	chr3	9163267	C>T	4672	32	0.00685
P13-BLOOD	rs663651	chr18	42456653	G>A	3449	3447	0.99942	P13-PT	rs663651	chr18	42456653	G>A	5109	5106	0.99941	P13-BM	rs663651	chr18	42456653	G>A	2219	2159	0.97296
P13-BLOOD	rs7023954	chr9	21816758	G>A	1907	0	0	P13-PT	rs7023954	chr9	21816758	G>A	2356	4	0.0017	P13-BM	rs7023954	chr9	21816758	G>A	1179	4	0.00339
P13-BLOOD	rs7026388	chr9	8518143	T>C	3858	4	0.00104	P13-PT	rs7026388	chr9	8518143	T>C	6323	0	0	P13-BM	rs7026388	chr9	8518143	T>C	3500	0	0
P13-BLOOD	rs7328030	chr13	112269444	C>A	2232	4	0.00179	P13-PT	rs7328030	chr13	112269444	C>A	3922	16	0.00408	P13-BM	rs7328030	chr13	112269444	C>A	2034	6	0.00295
P13-BLOOD	rs7532151	chr1	89388944	A>C	1141	1134	0.99387	P13-PT	rs7532151	chr1	89388944	A>C	926	921	0.9946	P13-BM	rs7532151	chr1	89388944	A>C	700	691	0.98714
P13-BLOOD	rs7652776	chr3	2741024	G>C	2395	2389	0.99749	P13-PT	rs7652776	chr3	2741024	G>C	2046	2038	0.99609	P13-BM	rs7652776	chr3	2741024	G>C	1578	1547	0.98035
P13-BLOOD	rs7839934	chr8	144941181	G>C	3297	2	0.00061	P13-PT	rs7839934	chr8	144941181	G>C	5594	0	0	P13-BM	rs7839934	chr8	144941181	G>C	5382	17	0.00316
P13-BLOOD	rs7955902	chr12	40645257	C>A	1714	4	0.00233	P13-PT	rs7955902	chr12	40645257	C>A	2149	10	0.00465	P13-BM	rs7955902	chr12	40645257	C>A	1119	5	0.00447
P13-BLOOD	rs915894	chr6	32190390	T>G	4407	3	0.00068	P13-PT	rs915894	chr6	32190390	T>G	10344	8	0.00077	P13-BM	rs915894	chr6	32190390	T>G	9253	26	0.00281
P13-BLOOD	rs9617050	chr22	50708731	A>G	611	611	1	P13-PT	rs9617050	chr22	50708731	A>G	1802	1801	0.99945	P13-BM	rs9617050	chr22	50708731	A>G	1198	1189	0.99249
P13-BLOOD	rs974144	chr11	85968623	C>T	1353	1348	0.9963	P13-PT	rs974144	chr11	85968623	C>T	1070	1069	0.99907	P13-BM	rs974144	chr11	85968623	C>T	595	593	0.99664
P14-BLOOD	rs1048771	chr1	46743900	C>T	3674	0	0	P14-PT	rs1048771	chr1	46743900	C>T	9320	3	0.00032	P14-BM	rs1048771	chr1	46743900	C>T	6256	10	0.0016
P14-BLOOD	rs1129293	chr7	106513011	C>T	2137	0	0	P14-PT	rs1129293	chr7	106513011	C>T	3025	2	0.00066	P14-BM	rs1129293	chr7	106513011	C>T	1566	0	0
P14-BLOOD	rs1130233	chr14	105239894	C>T	2224	0	0	P14-PT	rs1130233	chr14	105239894	C>T	4230	4	0.00095	P14-BM	rs1130233	chr14	105239894	C>T	5973	4	0.00067
P14-BLOOD	rs1136410	chr1	226555302	A>G	1915	0	0	P14-PT	rs1136410	chr1	226555302	A>G	4074	0	0	P14-BM	rs1136410	chr1	226555302	A>G	2639	0	0
P14-BLOOD	rs11466512	chr3	30713126	T>A	2041	2039	0.99902	P14-PT	rs11466512	chr3	30713126	T>A	2776	2771	0.9982	P14-BM	rs11466512	chr3	30713126	T>A	2237	2236	0.99955
P14-BLOOD	rs11543979	chr1	201981218	C>G	4051	0	0	P14-PT	rs11543979	chr1	201981218	C>G	12196	1	8e-05	P14-BM	rs11543979	chr1	201981218	C>G	13155	17	0.00129
P14-BLOOD	rs12055782	chr6	128312033	A>G	1250	0	0	P14-PT	rs12055782	chr6	128312033	A>G	1297	1	0.00077	P14-BM	rs12055782	chr6	128312033	A>G	548	0	0
P14-BLOOD	rs12059562	chr1	206665052	C>T	1895	1	0.00053	P14-PT	rs12059562	chr1	206665052	C>T	5496	4	0.00073	P14-BM	rs12059562	chr1	206665052	C>T	6218	16	0.00257
P14-BLOOD	rs12294913	chr11	64004643	C>G	1306	1304	0.99847	P14-PT	rs12294913	chr11	64004643	C>G	2416	2405	0.99545	P14-BM	rs12294913	chr11	64004643	C>G	3634	3618	0.9956
P14-BLOOD	rs12312266	chr12	18649057	C>T	1822	0	0	P14-PT	rs12312266	chr12	18649057	C>T	1807	7	0.00387	P14-BM	rs12312266	chr12	18649057	C>T	742	0	0
P14-BLOOD	rs12461253	chr19	31769763	G>A	3393	3392	0.99971	P14-PT	rs12461253	chr19	31769763	G>A	7565	7556	0.99881	P14-BM	rs12461253	chr19	31769763	G>A	5383	5375	0.99851
P14-BLOOD	rs1293288	chr8	11718528	T>C	2490	2489	0.9996	P14-PT	rs1293288	chr8	11718528	T>C	2252	2246	0.99734	P14-BM	rs1293288	chr8	11718528	T>C	4503	4494	0.998
P14-BLOOD	rs13184586	chr5	161119125	C>G	4243	1	0.00024	P14-PT	rs13184586	chr5	161119125	C>G	6211	0	0	P14-BM	rs13184586	chr5	161119125	C>G	3573	1	0.00028
P14-BLOOD	rs17655	chr13	103528002	G>C	2970	2967	0.99899	P14-PT	rs17655	chr13	103528002	G>C	3094	3089	0.99838	P14-BM	rs17655	chr13	103528002	G>C	2384	2379	0.9979
P14-BLOOD	rs1799817	chr19	7125297	G>A	2145	0	0	P14-PT	rs1799817	chr19	7125297	G>A	3589	1	0.00028	P14-BM	rs1799817	chr19	7125297	G>A	4227	0	0
P14-BLOOD	rs1799966	chr17	41223094	T>C	3485	3481	0.99885	P14-PT	rs1799966	chr17	41223094	T>C	3169	3160	0.99716	P14-BM	rs1799966	chr17	41223094	T>C	2852	2830	0.99229
P14-BLOOD	rs1800880	chr1	156846120	C>T	4299	6	0.0014	P14-PT	rs1800880	chr1	156846120	C>T	8947	13	0.00145	P14-BM	rs1800880	chr1	156846120	C>T	7698	19	0.00247
P14-BLOOD	rs1801270	chr6	36651971	C>A	3523	1	0.00028	P14-PT	rs1801270	chr6	36651971	C>A	7225	12	0.00166	P14-BM	rs1801270	chr6	36651971	C>A	10229	40	0.00391
P14-BLOOD	rs1801474	chr6	162622197	C>T	2110	2107	0.99858	P14-PT	rs1801474	chr6	162622197	C>T	3192	3189	0.99906	P14-BM	rs1801474	chr6	162622197	C>T	2282	2273	0.99606
P14-BLOOD	rs1805097	chr13	110435231	C>T	4579	0	0	P14-PT	rs1805097	chr13	110435231	C>T	6422	5	0.00078	P14-BM	rs1805097	chr13	110435231	C>T	14539	40	0.00275
P14-BLOOD	rs1805794	chr8	90990479	C>G	1153	1152	0.99913	P14-PT	rs1805794	chr8	90990479	C>G	728	726	0.99725	P14-BM	rs1805794	chr8	90990479	C>G	624	617	0.98878
P14-BLOOD	rs2071313	chr11	64572602	G>A	4365	0	0	P14-PT	rs2071313	chr11	64572602	G>A	8764	6	0.00068	P14-BM	rs2071313	chr11	64572602	G>A	17010	39	0.00229
P14-BLOOD	rs2074566	chr7	26224668	C>T	3274	3270	0.99878	P14-PT	rs2074566	chr7	26224668	C>T	4174	4171	0.99928	P14-BM	rs2074566	chr7	26224668	C>T	2234	2231	0.99866
P14-BLOOD	rs2075607	chr19	1222012	G>C	2457	0	0	P14-PT	rs2075607	chr19	1222012	G>C	3951	2	0.00051	P14-BM	rs2075607	chr19	1222012	G>C	10516	14	0.00133
P14-BLOOD	rs2077647	chr6	152129077	T>C	4148	1	0.00024	P14-PT	rs2077647	chr6	152129077	T>C	8547	1	0.00012	P14-BM	rs2077647	chr6	152129077	T>C	8470	1	0.00012
P14-BLOOD	rs2227931	chr3	142222284	A>G	814	812	0.99754	P14-PT	rs2227931	chr3	142222284	A>G	695	691	0.99424	P14-BM	rs2227931	chr3	142222284	A>G	460	457	0.99348
P14-BLOOD	rs2229765	chr15	99478225	G>A	3137	0	0	P14-PT	rs2229765	chr15	99478225	G>A	4973	3	0.0006	P14-BM	rs2229765	chr15	99478225	G>A	4657	7	0.0015
P14-BLOOD	rs2230653	chr6	26056604	G>A	2581	2576	0.99806	P14-PT	rs2230653	chr6	26056604	G>A	5495	5484	0.998	P14-BM	rs2230653	chr6	26056604	G>A	6970	6950	0.99713
P14-BLOOD	rs2230930	chr17	1782957	C>T	3452	3449	0.99913	P14-PT	rs2230930	chr17	1782957	C>T	4997	4992	0.999	P14-BM	rs2230930	chr17	1782957	C>T	4716	4705	0.99767
P14-BLOOD	rs2231301	chr14	23777099	G>A	3528	3520	0.99773	P14-PT	rs2231301	chr14	23777099	G>A	9302	9295	0.99925	P14-BM	rs2231301	chr14	23777099	G>A	10605	10574	0.99708
P14-BLOOD	rs2241119	chr14	81558965	A>G	1837	0	0	P14-PT	rs2241119	chr14	81558965	A>G	1809	0	0	P14-BM	rs2241119	chr14	81558965	A>G	807	2	0.00248
P14-BLOOD	rs2242522	chr19	36228954	G>T	1644	1640	0.99757	P14-PT	rs2242522	chr19	36228954	G>T	3603	3602	0.99972	P14-BM	rs2242522	chr19	36228954	G>T	3636	3624	0.9967
P14-BLOOD	rs2243384	chr6	117678083	A>G	1504	1501	0.99801	P14-PT	rs2243384	chr6	117678083	A>G	1446	1438	0.99447	P14-BM	rs2243384	chr6	117678083	A>G	473	468	0.98943
P14-BLOOD	rs2290103	chr12	78531156	A>G	1768	0	0	P14-PT	rs2290103	chr12	78531156	A>G	2584	0	0	P14-BM	rs2290103	chr12	78531156	A>G	1226	0	0
P14-BLOOD	rs2294714	chr1	6257826	T>C	1343	0	0	P14-PT	rs2294714	chr1	6257826	T>C	2178	0	0	P14-BM	rs2294714	chr1	6257826	T>C	2488	3	0.00121
P14-BLOOD	rs2298258	chr1	162737116	C>G	1893	0	0	P14-PT	rs2298258	chr1	162737116	C>G	3462	0	0	P14-BM	rs2298258	chr1	162737116	C>G	2219	3	0.00135
P14-BLOOD	rs2302603	chr19	17941294	T>C	1232	0	0	P14-PT	rs2302603	chr19	17941294	T>C	1765	0	0	P14-BM	rs2302603	chr19	17941294	T>C	2963	2	0.00067
P14-BLOOD	rs2305030	chr15	41805237	C>T	4077	0	0	P14-PT	rs2305030	chr15	41805237	C>T	6393	5	0.00078	P14-BM	rs2305030	chr15	41805237	C>T	11185	24	0.00215
P14-BLOOD	rs2813838	chr7	24149292	C>G	1118	1115	0.99732	P14-PT	rs2813838	chr7	24149292	C>G	1221	1211	0.99181	P14-BM	rs2813838	chr7	24149292	C>G	441	439	0.99546
P14-BLOOD	rs290223	chr9	93639846	C>G	2282	2282	1	P14-PT	rs290223	chr9	93639846	C>G	1798	1797	0.99944	P14-BM	rs290223	chr9	93639846	C>G	1795	1793	0.99889
P14-BLOOD	rs3218651	chr3	121208176	T>C	3319	3313	0.99819	P14-PT	rs3218651	chr3	121208176	T>C	2654	2635	0.99284	P14-BM	rs3218651	chr3	121208176	T>C	1389	1387	0.99856
P14-BLOOD	rs357564	chr9	98209594	G>A	3911	7	0.00179	P14-PT	rs357564	chr9	98209594	G>A	5965	1	0.00017	P14-BM	rs357564	chr9	98209594	G>A	6670	33	0.00495
P14-BLOOD	rs3733875	chr5	176637240	G>T	3244	3230	0.99568	P14-PT	rs3733875	chr5	176637240	G>T	3218	3207	0.99658	P14-BM	rs3733875	chr5	176637240	G>T	3287	3278	0.99726
P14-BLOOD	rs3747636	chr1	204403659	A>G	3266	0	0	P14-PT	rs3747636	chr1	204403659	A>G	10799	3	0.00028	P14-BM	rs3747636	chr1	204403659	A>G	6245	2	0.00032
P14-BLOOD	rs3749234	chr3	176765269	T>C	1600	1599	0.99938	P14-PT	rs3749234	chr3	176765269	T>C	1898	1892	0.99684	P14-BM	rs3749234	chr3	176765269	T>C	976	972	0.9959
P14-BLOOD	rs3756122	chr4	143235865	C>G	1440	1435	0.99653	P14-PT	rs3756122	chr4	143235865	C>G	2076	2073	0.99855	P14-BM	rs3756122	chr4	143235865	C>G	1907	1905	0.99895
P14-BLOOD	rs3808565	chr8	26227640	A>G	1686	0	0	P14-PT	rs3808565	chr8	26227640	A>G	1440	0	0	P14-BM	rs3808565	chr8	26227640	A>G	1146	2	0.00175
P14-BLOOD	rs4607417	chr6	41978274	C>T	3216	0	0	P14-PT	rs4607417	chr6	41978274	C>T	5600	18	0.00321	P14-BM	rs4607417	chr6	41978274	C>T	6116	18	0.00294
P14-BLOOD	rs4883918	chr13	73350079	T>C	1575	0	0	P14-PT	rs4883918	chr13	73350079	T>C	1426	0	0	P14-BM	rs4883918	chr13	73350079	T>C	655	0	0
P14-BLOOD	rs7026388	chr9	8518143	T>C	3835	3831	0.99896	P14-PT	rs7026388	chr9	8518143	T>C	3217	3207	0.99689	P14-BM	rs7026388	chr9	8518143	T>C	3414	3401	0.99619
P14-BLOOD	rs7532151	chr1	89388944	A>C	1342	0	0	P14-PT	rs7532151	chr1	89388944	A>C	811	0	0	P14-BM	rs7532151	chr1	89388944	A>C	675	0	0
P14-BLOOD	rs7955902	chr12	40645257	C>A	1707	3	0.00176	P14-PT	rs7955902	chr12	40645257	C>A	1774	6	0.00338	P14-BM	rs7955902	chr12	40645257	C>A	913	1	0.0011
P14-BLOOD	rs915894	chr6	32190390	T>G	4087	4	0.00098	P14-PT	rs915894	chr6	32190390	T>G	8092	11	0.00136	P14-BM	rs915894	chr6	32190390	T>G	7109	17	0.00239
P14-BLOOD	rs9549365	chr13	113907391	A>G	894	894	1	P14-PT	rs9549365	chr13	113907391	A>G	1182	1171	0.99069	P14-BM	rs9549365	chr13	113907391	A>G	912	911	0.9989
P14-BLOOD	rs9617050	chr22	50708731	A>G	796	0	0	P14-PT	rs9617050	chr22	50708731	A>G	747	0	0	P14-BM	rs9617050	chr22	50708731	A>G	2869	0	0
P15-BLOOD	rs1048771	chr1	46743900	C>T	2703	2694	0.99667	P15-PT	rs1048771	chr1	46743900	C>T	4404	4401	0.99932	P15-BM	rs1048771	chr1	46743900	C>T	4831	4826	0.99897
P15-BLOOD	rs11062385	chr12	427575	A>G	2814	0	0	P15-PT	rs11062385	chr12	427575	A>G	9236	1	0.00011	P15-BM	rs11062385	chr12	427575	A>G	10528	0	0
P15-BLOOD	rs1128919	chr2	148657117	G>A	1793	1	0.00056	P15-PT	rs1128919	chr2	148657117	G>A	1844	4	0.00217	P15-BM	rs1128919	chr2	148657117	G>A	1562	0	0
P15-BLOOD	rs1129293	chr7	106513011	C>T	1725	2	0.00116	P15-PT	rs1129293	chr7	106513011	C>T	2424	2	0.00083	P15-BM	rs1129293	chr7	106513011	C>T	2318	0	0
P15-BLOOD	rs1136410	chr1	226555302	A>G	1307	1304	0.9977	P15-PT	rs1136410	chr1	226555302	A>G	3723	3720	0.99919	P15-BM	rs1136410	chr1	226555302	A>G	4528	4511	0.99625
P15-BLOOD	rs11466512	chr3	30713126	T>A	1737	0	0	P15-PT	rs11466512	chr3	30713126	T>A	1978	2	0.00101	P15-BM	rs11466512	chr3	30713126	T>A	2462	4	0.00162
P15-BLOOD	rs11543979	chr1	201981218	C>G	3201	3198	0.99906	P15-PT	rs11543979	chr1	201981218	C>G	6266	6258	0.99872	P15-BM	rs11543979	chr1	201981218	C>G	6084	6083	0.99984
P15-BLOOD	rs12055782	chr6	128312033	A>G	1081	0	0	P15-PT	rs12055782	chr6	128312033	A>G	622	0	0	P15-BM	rs12055782	chr6	128312033	A>G	617	0	0
P15-BLOOD	rs12059562	chr1	206665052	C>T	1597	0	0	P15-PT	rs12059562	chr1	206665052	C>T	3615	12	0.00332	P15-BM	rs12059562	chr1	206665052	C>T	3454	2	0.00058
P15-BLOOD	rs12294913	chr11	64004643	C>G	1038	1035	0.99711	P15-PT	rs12294913	chr11	64004643	C>G	2443	2434	0.99632	P15-BM	rs12294913	chr11	64004643	C>G	2290	2284	0.99738
P15-BLOOD	rs13035	chr12	21623122	T>G	1335	1331	0.997	P15-PT	rs13035	chr12	21623122	T>G	1292	1290	0.99845	P15-BM	rs13035	chr12	21623122	T>G	1420	1419	0.9993
P15-BLOOD	rs13184586	chr5	161119125	C>G	3584	0	0	P15-PT	rs13184586	chr5	161119125	C>G	4529	0	0	P15-BM	rs13184586	chr5	161119125	C>G	4555	0	0
P15-BLOOD	rs17114803	chr10	104386934	T>C	1895	0	0	P15-PT	rs17114803	chr10	104386934	T>C	4289	0	0	P15-BM	rs17114803	chr10	104386934	T>C	4802	2	0.00042
P15-BLOOD	rs1799966	chr17	41223094	T>C	2780	2	0.00072	P15-PT	rs1799966	chr17	41223094	T>C	4531	0	0	P15-BM	rs1799966	chr17	41223094	T>C	6659	2	0.0003
P15-BLOOD	rs1800880	chr1	156846120	C>T	3218	3176	0.98695	P15-PT	rs1800880	chr1	156846120	C>T	8336	8232	0.98752	P15-BM	rs1800880	chr1	156846120	C>T	8703	8602	0.98839
P15-BLOOD	rs1801270	chr6	36651971	C>A	2687	2685	0.99926	P15-PT	rs1801270	chr6	36651971	C>A	5034	5031	0.9994	P15-BM	rs1801270	chr6	36651971	C>A	5459	5458	0.99982
P15-BLOOD	rs1801474	chr6	162622197	C>T	1975	0	0	P15-PT	rs1801474	chr6	162622197	C>T	2507	0	0	P15-BM	rs1801474	chr6	162622197	C>T	2254	0	0
P15-BLOOD	rs1805794	chr8	90990479	C>G	1171	0	0	P15-PT	rs1805794	chr8	90990479	C>G	1608	0	0	P15-BM	rs1805794	chr8	90990479	C>G	1843	0	0
P15-BLOOD	rs2043112	chr5	38955796	G>A	1438	1437	0.9993	P15-PT	rs2043112	chr5	38955796	G>A	2215	2209	0.99729	P15-BM	rs2043112	chr5	38955796	G>A	2487	2485	0.9992
P15-BLOOD	rs2070094	chr2	215632255	C>T	2416	2414	0.99917	P15-PT	rs2070094	chr2	215632255	C>T	3203	3201	0.99938	P15-BM	rs2070094	chr2	215632255	C>T	2700	2696	0.99852
P15-BLOOD	rs2071313	chr11	64572602	G>A	3093	3087	0.99806	P15-PT	rs2071313	chr11	64572602	G>A	7553	7541	0.99841	P15-BM	rs2071313	chr11	64572602	G>A	7335	7316	0.99741
P15-BLOOD	rs2074566	chr7	26224668	C>T	2727	2725	0.99927	P15-PT	rs2074566	chr7	26224668	C>T	3075	3065	0.99675	P15-BM	rs2074566	chr7	26224668	C>T	3008	3006	0.99934
P15-BLOOD	rs2076578	chr22	41569609	C>T	994	992	0.99799	P15-PT	rs2076578	chr22	41569609	C>T	1342	1340	0.99851	P15-BM	rs2076578	chr22	41569609	C>T	1495	1491	0.99732
P15-BLOOD	rs2077647	chr6	152129077	T>C	2283	0	0	P15-PT	rs2077647	chr6	152129077	T>C	3097	0	0	P15-BM	rs2077647	chr6	152129077	T>C	3773	0	0
P15-BLOOD	rs2227931	chr3	142222284	A>G	760	1	0.00132	P15-PT	rs2227931	chr3	142222284	A>G	1001	0	0	P15-BM	rs2227931	chr3	142222284	A>G	957	0	0
P15-BLOOD	rs2227983	chr7	55229255	G>A	4611	0	0	P15-PT	rs2227983	chr7	55229255	G>A	7769	0	0	P15-BM	rs2227983	chr7	55229255	G>A	8578	2	0.00023
P15-BLOOD	rs2230653	chr6	26056604	G>A	2166	0	0	P15-PT	rs2230653	chr6	26056604	G>A	3194	3	0.00094	P15-BM	rs2230653	chr6	26056604	G>A	3527	4	0.00113
P15-BLOOD	rs2230930	chr17	1782957	C>T	2998	0	0	P15-PT	rs2230930	chr17	1782957	C>T	5864	3	0.00051	P15-BM	rs2230930	chr17	1782957	C>T	5872	2	0.00034
P15-BLOOD	rs2231301	chr14	23777099	G>A	2748	2742	0.99782	P15-PT	rs2231301	chr14	23777099	G>A	4800	4800	1	P15-BM	rs2231301	chr14	23777099	G>A	4999	4990	0.9982
P15-BLOOD	rs2240308	chr17	63554591	G>A	3226	19	0.00589	P15-PT	rs2240308	chr17	63554591	G>A	7189	28	0.00389	P15-BM	rs2240308	chr17	63554591	G>A	7741	13	0.00168
P15-BLOOD	rs2241119	chr14	81558965	A>G	1553	0	0	P15-PT	rs2241119	chr14	81558965	A>G	1492	0	0	P15-BM	rs2241119	chr14	81558965	A>G	1471	0	0
P15-BLOOD	rs2243384	chr6	117678083	A>G	1240	0	0	P15-PT	rs2243384	chr6	117678083	A>G	778	1	0.00129	P15-BM	rs2243384	chr6	117678083	A>G	929	0	0
P15-BLOOD	rs2251219	chr3	52584787	T>C	2070	0	0	P15-PT	rs2251219	chr3	52584787	T>C	2847	0	0	P15-BM	rs2251219	chr3	52584787	T>C	3247	1	0.00031
P15-BLOOD	rs2290103	chr12	78531156	A>G	1402	1402	1	P15-PT	rs2290103	chr12	78531156	A>G	1348	1347	0.99926	P15-BM	rs2290103	chr12	78531156	A>G	1382	1379	0.99783
P15-BLOOD	rs2294714	chr1	6257826	T>C	1062	1059	0.99718	P15-PT	rs2294714	chr1	6257826	T>C	1696	1691	0.99705	P15-BM	rs2294714	chr1	6257826	T>C	1619	1613	0.99629
P15-BLOOD	rs2302603	chr19	17941294	T>C	965	0	0	P15-PT	rs2302603	chr19	17941294	T>C	1862	0	0	P15-BM	rs2302603	chr19	17941294	T>C	2012	1	0.0005
P15-BLOOD	rs2305030	chr15	41805237	C>T	3259	3	0.00092	P15-PT	rs2305030	chr15	41805237	C>T	6352	2	0.00031	P15-BM	rs2305030	chr15	41805237	C>T	6599	3	0.00045
P15-BLOOD	rs2565007	chr5	53820267	C>A	2210	1	0.00045	P15-PT	rs2565007	chr5	53820267	C>A	2657	0	0	P15-BM	rs2565007	chr5	53820267	C>A	2788	1	0.00036
P15-BLOOD	rs2813838	chr7	24149292	C>G	1064	0	0	P15-PT	rs2813838	chr7	24149292	C>G	1360	0	0	P15-BM	rs2813838	chr7	24149292	C>G	1384	0	0
P15-BLOOD	rs290223	chr9	93639846	C>G	1820	0	0	P15-PT	rs290223	chr9	93639846	C>G	2321	0	0	P15-BM	rs290223	chr9	93639846	C>G	2578	0	0
P15-BLOOD	rs357564	chr9	98209594	G>A	3141	3126	0.99522	P15-PT	rs357564	chr9	98209594	G>A	5122	5107	0.99707	P15-BM	rs357564	chr9	98209594	G>A	5693	5673	0.99649
P15-BLOOD	rs3733875	chr5	176637240	G>T	2840	0	0	P15-PT	rs3733875	chr5	176637240	G>T	4670	2	0.00043	P15-BM	rs3733875	chr5	176637240	G>T	4187	4	0.00096
P15-BLOOD	rs3749234	chr3	176765269	T>C	1326	1326	1	P15-PT	rs3749234	chr3	176765269	T>C	1516	1515	0.99934	P15-BM	rs3749234	chr3	176765269	T>C	1580	1579	0.99937
P15-BLOOD	rs3756122	chr4	143235865	C>G	1200	1197	0.9975	P15-PT	rs3756122	chr4	143235865	C>G	2032	2025	0.99656	P15-BM	rs3756122	chr4	143235865	C>G	1722	1718	0.99768
P15-BLOOD	rs4244612	chr8	145741702	C>G	2098	2095	0.99857	P15-PT	rs4244612	chr8	145741702	C>G	8043	8034	0.99888	P15-BM	rs4244612	chr8	145741702	C>G	8209	8195	0.99829
P15-BLOOD	rs4607417	chr6	41978274	C>T	2655	2	0.00075	P15-PT	rs4607417	chr6	41978274	C>T	4805	1	0.00021	P15-BM	rs4607417	chr6	41978274	C>T	5103	0	0
P15-BLOOD	rs4647887	chr17	74558806	A>G	1760	0	0	P15-PT	rs4647887	chr17	74558806	A>G	4321	0	0	P15-BM	rs4647887	chr17	74558806	A>G	4479	0	0
P15-BLOOD	rs4900	chr19	3119239	C>T	2500	2494	0.9976	P15-PT	rs4900	chr19	3119239	C>T	5336	5316	0.99625	P15-BM	rs4900	chr19	3119239	C>T	5513	5495	0.99673
P15-BLOOD	rs543840	chr11	115764486	G>A	1812	0	0	P15-PT	rs543840	chr11	115764486	G>A	2055	0	0	P15-BM	rs543840	chr11	115764486	G>A	2306	0	0
P15-BLOOD	rs56188706	chr5	180057356	C>G	1106	1106	1	P15-PT	rs56188706	chr5	180057356	C>G	2443	2443	1	P15-BM	rs56188706	chr5	180057356	C>G	2440	2440	1
P15-BLOOD	rs62456182	chr7	6038722	T>C	1249	0	0	P15-PT	rs62456182	chr7	6038722	T>C	1719	0	0	P15-BM	rs62456182	chr7	6038722	T>C	1829	0	0
P15-BLOOD	rs663651	chr18	42456653	G>A	2935	2934	0.99966	P15-PT	rs663651	chr18	42456653	G>A	4256	4252	0.99906	P15-BM	rs663651	chr18	42456653	G>A	4317	4316	0.99977
P15-BLOOD	rs7026388	chr9	8518143	T>C	3064	0	0	P15-PT	rs7026388	chr9	8518143	T>C	3423	0	0	P15-BM	rs7026388	chr9	8518143	T>C	3535	0	0
P15-BLOOD	rs7328030	chr13	112269444	C>A	1579	1579	1	P15-PT	rs7328030	chr13	112269444	C>A	1219	1219	1	P15-BM	rs7328030	chr13	112269444	C>A	1399	1399	1
P15-BLOOD	rs734075	chr12	4497047	C>A	1553	2	0.00129	P15-PT	rs734075	chr12	4497047	C>A	4921	1	0.0002	P15-BM	rs734075	chr12	4497047	C>A	5332	2	0.00038
P15-BLOOD	rs7532151	chr1	89388944	A>C	1015	1013	0.99803	P15-PT	rs7532151	chr1	89388944	A>C	1122	1118	0.99643	P15-BM	rs7532151	chr1	89388944	A>C	1167	1166	0.99914
P15-BLOOD	rs7839934	chr8	144941181	G>C	2557	1	0.00039	P15-PT	rs7839934	chr8	144941181	G>C	8070	2	0.00025	P15-BM	rs7839934	chr8	144941181	G>C	8212	0	0
P15-BLOOD	rs915894	chr6	32190390	T>G	2975	2972	0.99899	P15-PT	rs915894	chr6	32190390	T>G	5664	5660	0.99929	P15-BM	rs915894	chr6	32190390	T>G	5736	5731	0.99913
P15-BLOOD	rs9617050	chr22	50708731	A>G	529	1	0.00189	P15-PT	rs9617050	chr22	50708731	A>G	1164	0	0	P15-BM	rs9617050	chr22	50708731	A>G	951	2	0.0021
P15-BLOOD	rs9639168	chr7	13978809	T>C	2088	2	0.00096	P15-PT	rs9639168	chr7	13978809	T>C	2136	0	0	P15-BM	rs9639168	chr7	13978809	T>C	2154	0	0
P16-BLOOD	rs1048108	chr2	215674224	G>A	3793	0	0	P16-PT	rs1048108	chr2	215674224	G>A	4547	8	0.00176	P16-BM	rs1048108	chr2	215674224	G>A	7360	8	0.00109
P16-BLOOD	rs11062385	chr12	427575	A>G	2618	2611	0.99733	P16-PT	rs11062385	chr12	427575	A>G	3558	3552	0.99831	P16-BM	rs11062385	chr12	427575	A>G	4594	4575	0.99586
P16-BLOOD	rs1129293	chr7	106513011	C>T	1588	3	0.00189	P16-PT	rs1129293	chr7	106513011	C>T	2127	1	0.00047	P16-BM	rs1129293	chr7	106513011	C>T	3338	4	0.0012
P16-BLOOD	rs12294913	chr11	64004643	C>G	974	970	0.99589	P16-PT	rs12294913	chr11	64004643	C>G	1072	1067	0.99534	P16-BM	rs12294913	chr11	64004643	C>G	2575	2567	0.99689
P16-BLOOD	rs13035	chr12	21623122	T>G	1456	1455	0.99931	P16-PT	rs13035	chr12	21623122	T>G	1338	1336	0.99851	P16-BM	rs13035	chr12	21623122	T>G	2169	2162	0.99677
P16-BLOOD	rs17114803	chr10	104386934	T>C	1994	0	0	P16-PT	rs17114803	chr10	104386934	T>C	2213	3	0.00136	P16-BM	rs17114803	chr10	104386934	T>C	3815	5	0.00131
P16-BLOOD	rs17497475	chr4	19242239	C>A	1507	0	0	P16-PT	rs17497475	chr4	19242239	C>A	1571	0	0	P16-BM	rs17497475	chr4	19242239	C>A	1999	7	0.0035
P16-BLOOD	rs17655	chr13	103528002	G>C	2437	2430	0.99713	P16-PT	rs17655	chr13	103528002	G>C	3082	3081	0.99968	P16-BM	rs17655	chr13	103528002	G>C	3772	3768	0.99894
P16-BLOOD	rs1800880	chr1	156846120	C>T	3563	3502	0.98288	P16-PT	rs1800880	chr1	156846120	C>T	3027	2992	0.98844	P16-BM	rs1800880	chr1	156846120	C>T	5006	4935	0.98582
P16-BLOOD	rs1801270	chr6	36651971	C>A	3101	0	0	P16-PT	rs1801270	chr6	36651971	C>A	3260	4	0.00123	P16-BM	rs1801270	chr6	36651971	C>A	5506	3	0.00054
P16-BLOOD	rs1870377	chr4	55972974	T>A	778	0	0	P16-PT	rs1870377	chr4	55972974	T>A	824	0	0	P16-BM	rs1870377	chr4	55972974	T>A	1027	2	0.00195
P16-BLOOD	rs2043112	chr5	38955796	G>A	1545	0	0	P16-PT	rs2043112	chr5	38955796	G>A	1774	0	0	P16-BM	rs2043112	chr5	38955796	G>A	3031	1	0.00033
P16-BLOOD	rs2070094	chr2	215632255	C>T	2829	0	0	P16-PT	rs2070094	chr2	215632255	C>T	2875	8	0.00278	P16-BM	rs2070094	chr2	215632255	C>T	4548	5	0.0011
P16-BLOOD	rs2071313	chr11	64572602	G>A	3598	1	0.00028	P16-PT	rs2071313	chr11	64572602	G>A	3698	0	0	P16-BM	rs2071313	chr11	64572602	G>A	7208	6	0.00083
P16-BLOOD	rs2227931	chr3	142222284	A>G	817	0	0	P16-PT	rs2227931	chr3	142222284	A>G	977	0	0	P16-BM	rs2227931	chr3	142222284	A>G	1443	2	0.00139
P16-BLOOD	rs2227982	chr2	242793433	G>A	1995	1	0.0005	P16-PT	rs2227982	chr2	242793433	G>A	1521	4	0.00263	P16-BM	rs2227982	chr2	242793433	G>A	2913	1	0.00034
P16-BLOOD	rs2227983	chr7	55229255	G>A	4961	4952	0.99819	P16-PT	rs2227983	chr7	55229255	G>A	7095	7089	0.99915	P16-BM	rs2227983	chr7	55229255	G>A	8223	8196	0.99672
P16-BLOOD	rs2230930	chr17	1782957	C>T	2791	2787	0.99857	P16-PT	rs2230930	chr17	1782957	C>T	3842	3839	0.99922	P16-BM	rs2230930	chr17	1782957	C>T	4227	4220	0.99834
P16-BLOOD	rs2240308	chr17	63554591	G>A	3560	2	0.00056	P16-PT	rs2240308	chr17	63554591	G>A	3473	2	0.00058	P16-BM	rs2240308	chr17	63554591	G>A	8198	9	0.0011
P16-BLOOD	rs2242522	chr19	36228954	G>T	1449	1447	0.99862	P16-PT	rs2242522	chr19	36228954	G>T	1243	1241	0.99839	P16-BM	rs2242522	chr19	36228954	G>T	2399	2397	0.99917
P16-BLOOD	rs2243384	chr6	117678083	A>G	1173	1173	1	P16-PT	rs2243384	chr6	117678083	A>G	1175	1169	0.99489	P16-BM	rs2243384	chr6	117678083	A>G	1592	1586	0.99623
P16-BLOOD	rs2251219	chr3	52584787	T>C	2120	0	0	P16-PT	rs2251219	chr3	52584787	T>C	2983	0	0	P16-BM	rs2251219	chr3	52584787	T>C	3825	4	0.00105
P16-BLOOD	rs2267708	chr7	124392512	C>T	2268	0	0	P16-PT	rs2267708	chr7	124392512	C>T	2546	0	0	P16-BM	rs2267708	chr7	124392512	C>T	3954	2	0.00051
P16-BLOOD	rs2290103	chr12	78531156	A>G	1488	1488	1	P16-PT	rs2290103	chr12	78531156	A>G	1924	1922	0.99896	P16-BM	rs2290103	chr12	78531156	A>G	2815	2812	0.99893
P16-BLOOD	rs2294714	chr1	6257826	T>C	1108	0	0	P16-PT	rs2294714	chr1	6257826	T>C	1322	0	0	P16-BM	rs2294714	chr1	6257826	T>C	2150	0	0
P16-BLOOD	rs2298258	chr1	162737116	C>G	1672	0	0	P16-PT	rs2298258	chr1	162737116	C>G	2218	2	0.0009	P16-BM	rs2298258	chr1	162737116	C>G	2678	0	0
P16-BLOOD	rs2302603	chr19	17941294	T>C	1211	1206	0.99587	P16-PT	rs2302603	chr19	17941294	T>C	984	976	0.99187	P16-BM	rs2302603	chr19	17941294	T>C	2041	2041	1
P16-BLOOD	rs2565007	chr5	53820267	C>A	2025	2022	0.99852	P16-PT	rs2565007	chr5	53820267	C>A	2940	2940	1	P16-BM	rs2565007	chr5	53820267	C>A	4276	4273	0.9993
P16-BLOOD	rs290223	chr9	93639846	C>G	1923	0	0	P16-PT	rs290223	chr9	93639846	C>G	2378	4	0.00168	P16-BM	rs290223	chr9	93639846	C>G	3011	0	0
P16-BLOOD	rs357564	chr9	98209594	G>A	3181	3166	0.99528	P16-PT	rs357564	chr9	98209594	G>A	3687	3676	0.99702	P16-BM	rs357564	chr9	98209594	G>A	4776	4761	0.99686
P16-BLOOD	rs3733875	chr5	176637240	G>T	2775	3	0.00108	P16-PT	rs3733875	chr5	176637240	G>T	3340	1	0.0003	P16-BM	rs3733875	chr5	176637240	G>T	5306	3	0.00057
P16-BLOOD	rs3744093	chr17	56492800	T>C	3349	3342	0.99791	P16-PT	rs3744093	chr17	56492800	T>C	5707	5698	0.99842	P16-BM	rs3744093	chr17	56492800	T>C	11212	11195	0.99848
P16-BLOOD	rs3756122	chr4	143235865	C>G	1253	1250	0.99761	P16-PT	rs3756122	chr4	143235865	C>G	1947	1935	0.99384	P16-BM	rs3756122	chr4	143235865	C>G	1860	1856	0.99785
P16-BLOOD	rs3808565	chr8	26227640	A>G	1349	0	0	P16-PT	rs3808565	chr8	26227640	A>G	1757	0	0	P16-BM	rs3808565	chr8	26227640	A>G	2600	0	0
P16-BLOOD	rs3857809	chr7	100416139	T>C	1122	1120	0.99822	P16-PT	rs3857809	chr7	100416139	T>C	1051	1050	0.99905	P16-BM	rs3857809	chr7	100416139	T>C	1484	1484	1
P16-BLOOD	rs4244612	chr8	145741702	C>G	2553	0	0	P16-PT	rs4244612	chr8	145741702	C>G	2200	0	0	P16-BM	rs4244612	chr8	145741702	C>G	4226	1	0.00024
P16-BLOOD	rs4607417	chr6	41978274	C>T	2612	1	0.00038	P16-PT	rs4607417	chr6	41978274	C>T	3647	0	0	P16-BM	rs4607417	chr6	41978274	C>T	5072	2	0.00039
P16-BLOOD	rs4647887	chr17	74558806	A>G	1628	1626	0.99877	P16-PT	rs4647887	chr17	74558806	A>G	2518	2511	0.99722	P16-BM	rs4647887	chr17	74558806	A>G	4173	4167	0.99856
P16-BLOOD	rs56188706	chr5	180057356	C>G	1231	2	0.00162	P16-PT	rs56188706	chr5	180057356	C>G	746	2	0.00268	P16-BM	rs56188706	chr5	180057356	C>G	1422	4	0.00281
P16-BLOOD	rs62456182	chr7	6038722	T>C	1243	0	0	P16-PT	rs62456182	chr7	6038722	T>C	1520	0	0	P16-BM	rs62456182	chr7	6038722	T>C	1975	0	0
P16-BLOOD	rs6443222	chr3	9163267	C>T	2994	3	0.001	P16-PT	rs6443222	chr3	9163267	C>T	3434	2	0.00058	P16-BM	rs6443222	chr3	9163267	C>T	3644	9	0.00247
P16-BLOOD	rs7026388	chr9	8518143	T>C	3007	0	0	P16-PT	rs7026388	chr9	8518143	T>C	4581	0	0	P16-BM	rs7026388	chr9	8518143	T>C	5582	6	0.00107
P16-BLOOD	rs7532151	chr1	89388944	A>C	1028	1024	0.99611	P16-PT	rs7532151	chr1	89388944	A>C	1304	1303	0.99923	P16-BM	rs7532151	chr1	89388944	A>C	1226	1222	0.99674
P16-BLOOD	rs7839934	chr8	144941181	G>C	2926	0	0	P16-PT	rs7839934	chr8	144941181	G>C	2215	0	0	P16-BM	rs7839934	chr8	144941181	G>C	4082	0	0
P16-BLOOD	rs8113496	chr19	29820529	A>G	2408	0	0	P16-PT	rs8113496	chr19	29820529	A>G	2800	0	0	P16-BM	rs8113496	chr19	29820529	A>G	3834	4	0.00104
P16-BLOOD	rs9534262	chr13	32936646	T>C	1536	0	0	P16-PT	rs9534262	chr13	32936646	T>C	1518	0	0	P16-BM	rs9534262	chr13	32936646	T>C	2337	0	0
P16-BLOOD	rs9549365	chr13	113907391	A>G	821	821	1	P16-PT	rs9549365	chr13	113907391	A>G	953	951	0.9979	P16-BM	rs9549365	chr13	113907391	A>G	1227	1221	0.99511
P16-BLOOD	rs974144	chr11	85968623	C>T	1136	1135	0.99912	P16-PT	rs974144	chr11	85968623	C>T	1448	1447	0.99931	P16-BM	rs974144	chr11	85968623	C>T	2296	2288	0.99652
P17-BLOOD	rs1048108	chr2	215674224	G>A	4005	3	0.00075	P17-PT	rs1048108	chr2	215674224	G>A	12039	12	0.001	P17-BM	rs1048108	chr2	215674224	G>A	10714	6	0.00056
P17-BLOOD	rs1128919	chr2	148657117	G>A	1790	0	0	P17-PT	rs1128919	chr2	148657117	G>A	1867	4	0.00214	P17-BM	rs1128919	chr2	148657117	G>A	1905	3	0.00157
P17-BLOOD	rs1129293	chr7	106513011	C>T	1888	3	0.00159	P17-PT	rs1129293	chr7	106513011	C>T	2172	8	0.00368	P17-BM	rs1129293	chr7	106513011	C>T	3269	9	0.00275
P17-BLOOD	rs1136410	chr1	226555302	A>G	1551	1549	0.99871	P17-PT	rs1136410	chr1	226555302	A>G	2421	2417	0.99835	P17-BM	rs1136410	chr1	226555302	A>G	2850	2842	0.99719
P17-BLOOD	rs12312266	chr12	18649057	C>T	1651	0	0	P17-PT	rs12312266	chr12	18649057	C>T	1525	7	0.00459	P17-BM	rs12312266	chr12	18649057	C>T	1549	1	0.00065
P17-BLOOD	rs12461253	chr19	31769763	G>A	3112	0	0	P17-PT	rs12461253	chr19	31769763	G>A	9146	6	0.00066	P17-BM	rs12461253	chr19	31769763	G>A	8050	14	0.00174
P17-BLOOD	rs13184586	chr5	161119125	C>G	4181	0	0	P17-PT	rs13184586	chr5	161119125	C>G	4858	0	0	P17-BM	rs13184586	chr5	161119125	C>G	4909	0	0
P17-BLOOD	rs17114803	chr10	104386934	T>C	2000	1	0.0005	P17-PT	rs17114803	chr10	104386934	T>C	3656	0	0	P17-BM	rs17114803	chr10	104386934	T>C	3959	6	0.00152
P17-BLOOD	rs17497475	chr4	19242239	C>A	1589	0	0	P17-PT	rs17497475	chr4	19242239	C>A	1481	5	0.00338	P17-BM	rs17497475	chr4	19242239	C>A	1443	2	0.00139
P17-BLOOD	rs17655	chr13	103528002	G>C	2687	2683	0.99851	P17-PT	rs17655	chr13	103528002	G>C	2670	2664	0.99775	P17-BM	rs17655	chr13	103528002	G>C	1909	1900	0.99529
P17-BLOOD	rs1799817	chr19	7125297	G>A	2138	0	0	P17-PT	rs1799817	chr19	7125297	G>A	4795	0	0	P17-BM	rs1799817	chr19	7125297	G>A	3112	0	0
P17-BLOOD	rs1799966	chr17	41223094	T>C	3159	3155	0.99873	P17-PT	rs1799966	chr17	41223094	T>C	3972	3960	0.99698	P17-BM	rs1799966	chr17	41223094	T>C	3909	3895	0.99642
P17-BLOOD	rs1801270	chr6	36651971	C>A	2878	2876	0.99931	P17-PT	rs1801270	chr6	36651971	C>A	11638	11613	0.99785	P17-BM	rs1801270	chr6	36651971	C>A	12549	12526	0.99817
P17-BLOOD	rs1801474	chr6	162622197	C>T	2191	4	0.00183	P17-PT	rs1801474	chr6	162622197	C>T	3550	6	0.00169	P17-BM	rs1801474	chr6	162622197	C>T	3507	2	0.00057
P17-BLOOD	rs1805794	chr8	90990479	C>G	1133	0	0	P17-PT	rs1805794	chr8	90990479	C>G	1377	0	0	P17-BM	rs1805794	chr8	90990479	C>G	1638	0	0
P17-BLOOD	rs2043112	chr5	38955796	G>A	1738	0	0	P17-PT	rs2043112	chr5	38955796	G>A	1995	2	0.001	P17-BM	rs2043112	chr5	38955796	G>A	1823	1	0.00055
P17-BLOOD	rs2070094	chr2	215632255	C>T	2938	1	0.00034	P17-PT	rs2070094	chr2	215632255	C>T	3738	7	0.00187	P17-BM	rs2070094	chr2	215632255	C>T	3455	3	0.00087
P17-BLOOD	rs2075607	chr19	1222012	G>C	2248	0	0	P17-PT	rs2075607	chr19	1222012	G>C	5745	0	0	P17-BM	rs2075607	chr19	1222012	G>C	3594	0	0
P17-BLOOD	rs2075784	chr12	133263825	G>A	1145	0	0	P17-PT	rs2075784	chr12	133263825	G>A	2791	3	0.00107	P17-BM	rs2075784	chr12	133263825	G>A	2480	1	0.0004
P17-BLOOD	rs2077647	chr6	152129077	T>C	2635	0	0	P17-PT	rs2077647	chr6	152129077	T>C	7245	0	0	P17-BM	rs2077647	chr6	152129077	T>C	5987	0	0
P17-BLOOD	rs2227931	chr3	142222284	A>G	823	0	0	P17-PT	rs2227931	chr3	142222284	A>G	798	0	0	P17-BM	rs2227931	chr3	142222284	A>G	786	0	0
P17-BLOOD	rs2227982	chr2	242793433	G>A	1723	1721	0.99884	P17-PT	rs2227982	chr2	242793433	G>A	4803	4800	0.99938	P17-BM	rs2227982	chr2	242793433	G>A	4183	4177	0.99857
P17-BLOOD	rs2227983	chr7	55229255	G>A	5084	1	0.0002	P17-PT	rs2227983	chr7	55229255	G>A	18565	7	0.00038	P17-BM	rs2227983	chr7	55229255	G>A	16880	3	0.00018
P17-BLOOD	rs2230653	chr6	26056604	G>A	2432	3	0.00123	P17-PT	rs2230653	chr6	26056604	G>A	9353	24	0.00257	P17-BM	rs2230653	chr6	26056604	G>A	10676	26	0.00244
P17-BLOOD	rs2230930	chr17	1782957	C>T	3044	3	0.00099	P17-PT	rs2230930	chr17	1782957	C>T	5569	4	0.00072	P17-BM	rs2230930	chr17	1782957	C>T	4332	20	0.00462
P17-BLOOD	rs2240308	chr17	63554591	G>A	3338	3331	0.9979	P17-PT	rs2240308	chr17	63554591	G>A	11719	11686	0.99718	P17-BM	rs2240308	chr17	63554591	G>A	10035	10015	0.99801
P17-BLOOD	rs2242522	chr19	36228954	G>T	1483	1481	0.99865	P17-PT	rs2242522	chr19	36228954	G>T	4742	4735	0.99852	P17-BM	rs2242522	chr19	36228954	G>T	4132	4124	0.99806
P17-BLOOD	rs2251219	chr3	52584787	T>C	2382	2	0.00084	P17-PT	rs2251219	chr3	52584787	T>C	3000	3	0.001	P17-BM	rs2251219	chr3	52584787	T>C	2415	2	0.00083
P17-BLOOD	rs2259820	chr12	121435342	C>T	3650	3645	0.99863	P17-PT	rs2259820	chr12	121435342	C>T	12390	12366	0.99806	P17-BM	rs2259820	chr12	121435342	C>T	10181	10163	0.99823
P17-BLOOD	rs2294714	chr1	6257826	T>C	1079	0	0	P17-PT	rs2294714	chr1	6257826	T>C	1470	2	0.00136	P17-BM	rs2294714	chr1	6257826	T>C	1051	0	0
P17-BLOOD	rs2298258	chr1	162737116	C>G	1512	1512	1	P17-PT	rs2298258	chr1	162737116	C>G	2310	2310	1	P17-BM	rs2298258	chr1	162737116	C>G	2642	2638	0.99849
P17-BLOOD	rs2305030	chr15	41805237	C>T	3713	0	0	P17-PT	rs2305030	chr15	41805237	C>T	10788	8	0.00074	P17-BM	rs2305030	chr15	41805237	C>T	9716	6	0.00062
P17-BLOOD	rs2565007	chr5	53820267	C>A	2267	2267	1	P17-PT	rs2565007	chr5	53820267	C>A	3260	3258	0.99939	P17-BM	rs2565007	chr5	53820267	C>A	3544	3539	0.99859
P17-BLOOD	rs2813838	chr7	24149292	C>G	1296	0	0	P17-PT	rs2813838	chr7	24149292	C>G	1112	1	0.0009	P17-BM	rs2813838	chr7	24149292	C>G	1232	0	0
P17-BLOOD	rs357564	chr9	98209594	G>A	3515	3500	0.99573	P17-PT	rs357564	chr9	98209594	G>A	11336	11287	0.99568	P17-BM	rs357564	chr9	98209594	G>A	9746	9704	0.99569
P17-BLOOD	rs3794422	chr13	113893729	G>A	934	0	0	P17-PT	rs3794422	chr13	113893729	G>A	2478	3	0.00121	P17-BM	rs3794422	chr13	113893729	G>A	1689	5	0.00296
P17-BLOOD	rs3857809	chr7	100416139	T>C	1301	1301	1	P17-PT	rs3857809	chr7	100416139	T>C	3134	3132	0.99936	P17-BM	rs3857809	chr7	100416139	T>C	3968	3962	0.99849
P17-BLOOD	rs41736	chr7	116435768	C>T	4654	4	0.00086	P17-PT	rs41736	chr7	116435768	C>T	6901	16	0.00232	P17-BM	rs41736	chr7	116435768	C>T	10253	4	0.00039
P17-BLOOD	rs4244612	chr8	145741702	C>G	2619	0	0	P17-PT	rs4244612	chr8	145741702	C>G	11643	3	0.00026	P17-BM	rs4244612	chr8	145741702	C>G	11056	3	0.00027
P17-BLOOD	rs4883918	chr13	73350079	T>C	1404	0	0	P17-PT	rs4883918	chr13	73350079	T>C	1014	0	0	P17-BM	rs4883918	chr13	73350079	T>C	723	0	0
P17-BLOOD	rs543840	chr11	115764486	G>A	1897	1893	0.99789	P17-PT	rs543840	chr11	115764486	G>A	2500	2497	0.9988	P17-BM	rs543840	chr11	115764486	G>A	2022	2011	0.99456
P17-BLOOD	rs62456182	chr7	6038722	T>C	1472	1469	0.99796	P17-PT	rs62456182	chr7	6038722	T>C	2191	2183	0.99635	P17-BM	rs62456182	chr7	6038722	T>C	1969	1957	0.99391
P17-BLOOD	rs7328030	chr13	112269444	C>A	1794	1790	0.99777	P17-PT	rs7328030	chr13	112269444	C>A	1627	1627	1	P17-BM	rs7328030	chr13	112269444	C>A	1099	1098	0.99909
P17-BLOOD	rs734075	chr12	4497047	C>A	1701	1700	0.99941	P17-PT	rs734075	chr12	4497047	C>A	2442	2439	0.99877	P17-BM	rs734075	chr12	4497047	C>A	2396	2393	0.99875
P17-BLOOD	rs7532151	chr1	89388944	A>C	1230	0	0	P17-PT	rs7532151	chr1	89388944	A>C	1073	0	0	P17-BM	rs7532151	chr1	89388944	A>C	1774	0	0
P17-BLOOD	rs8113496	chr19	29820529	A>G	2485	0	0	P17-PT	rs8113496	chr19	29820529	A>G	7166	0	0	P17-BM	rs8113496	chr19	29820529	A>G	6218	0	0
P17-BLOOD	rs9549365	chr13	113907391	A>G	826	0	0	P17-PT	rs9549365	chr13	113907391	A>G	835	0	0	P17-BM	rs9549365	chr13	113907391	A>G	576	0	0
P17-BLOOD	rs9617050	chr22	50708731	A>G	613	0	0	P17-PT	rs9617050	chr22	50708731	A>G	1613	0	0	P17-BM	rs9617050	chr22	50708731	A>G	1424	0	0
